# Supplementary material for: (E)-N′-(4-Bromo­benzyl­idene)-3,4-dihydroxy­benzohydrazide monohydrate
Source: Acta Crystallogr Sect E Struct Rep Online. 2009 Sep 19;65(Pt 10):o2489. doi: 10.1107/S1600536809036964 (PMC2970230; doi:10.1107/S1600536809036964)
Supplement: Supplementary file 1 [file e-65-o2489-sup1.cif]

##############################################################################
###                                                                        ###
###        Electronic paper (Acta Crystallographica Section E)             ###
###                                                                        ###
##############################################################################
#                                                                            #
# This CIF contains the data in a paper accepted for publication in Acta     #
# Crystallographica Section E. It conforms to the requirements of Notes      #
# for Authors for Section E, and has been peer reviewed under the auspices   #
# of the IUCr Commission on Journals.                                        #
#                                                                            #
# Full details of the Crystallographic Information File format               #
# are given in the paper "The Crystallographic Information File (CIF):       #
# a New Standard Archive File for Crystallography" by S. R. Hall, F. H.      #
# Allen and I. D. Brown [Acta Cryst. (1991), A47, 655-685].                  #
#                                                                            #
# The current version of the core CIF dictionary is obtainable from          #
# ftp://ftp.iucr.org/pub/cif_core.dic. The current version number is 2.4.    #
#                                                                            #
# Software is freely available for graphical display of the structure(s) in  #
# this CIF.  For information consult the CIF home page http://www.iucr.org/  #
# cif/home.html                                                              #
#                                                                            #
# This file may be used for bona fide research purposes within the           #
# scientific community so long as proper attribution is given to the journal # 
# article from which it was obtained.                                        #
#                                                                            #
##############################################################################
                                             
data_global
_audit_creation_method     'form.cif (version 2.0)'
_journal_data_validation_number     ?
_journal_date_recd_electronic     2009-09-06
_journal_date_accepted     2009-09-12
_journal_name_full     'Acta Crystallographica, Section E'
_journal_year     2009
_journal_volume     65
_journal_issue     10
_journal_page_first     o2489
_journal_page_last     o2489
_journal_paper_category     QO
_journal_coeditor_code     HB5092
_publ_contact_author_name     'Dr. Hou-Li Zhang'
_publ_contact_author_address
; Dalian Medical University, Liaoning 116044
People's Republic of China
;
_publ_contact_author_email     syzhaody@163.com
_publ_contact_author_fax     '+86 411 86110419'
_publ_contact_author_phone     '+86 411 86110419'
_publ_section_title
;
(<i>E</i>)-<i>N</i>'-(4-Bromobenzylidene)-3,4-dihydroxybenzohydrazide
monohydrate
;
_publ_section_title_footnote     .
loop_
    _publ_author_name
    _publ_author_footnote
    _publ_author_address
    'Dan-Yu Zhao' .
; Liaoning University of Traditional Chinese Medicine,
Shenyang, 110032
People's Republic of China
;
    'Chuan-Xun Li' .
; Dalian Medical University, Liaoning 116044
People's Republic of China
;
    'Shan-shan Huang' .
; Dalian Medical University, Liaoning 116044
People's Republic of China
;
    'Min-Tao Zhong' .
; Dalian Medical University, Liaoning 116044
People's Republic of China
;
    'Hou-Li Zhang' .
; Dalian Medical University, Liaoning 116044
People's Republic of China
;
_publ_section_synopsis     .
data_I
_chemical_name_systematic
;
(E)-N'-(4-Bromobenzylidene)-3,4-dihydroxybenzohydrazide
monohydrate
;
_chemical_name_common     ?
_chemical_formula_moiety     'C14 H11 Br N2 O3, H2 O'
_chemical_formula_sum     'C14 H13 Br N2 O4'
_chemical_formula_iupac     'C14 H11 Br N2 O3, H2 O'
_chemical_formula_weight     353.17
_chemical_melting_point     ?
_symmetry_cell_setting     Monoclinic
_symmetry_space_group_name_H-M     'P 21/c'
_symmetry_space_group_name_Hall     '-P 2ybc'
loop_
    _symmetry_equiv_pos_as_xyz
    'x, y, z'
    '-x, y+1/2, -z+1/2'
    '-x, -y, -z'
    'x, -y-1/2, z-1/2'
_cell_length_a     7.8119(5)
_cell_length_b     13.8504(9)
_cell_length_c     13.0764(9)
_cell_angle_alpha     90.00
_cell_angle_beta     91.7080(10)
_cell_angle_gamma     90.00
_cell_volume     1414.21(16)
_cell_formula_units_Z     4
_cell_measurement_reflns_used     2538
_cell_measurement_theta_min     2.66
_cell_measurement_theta_max     24.18
_cell_measurement_temperature     295
_exptl_crystal_description     block
_exptl_crystal_colour     'light yellow'
_exptl_crystal_size_max     0.18
_exptl_crystal_size_mid     0.16
_exptl_crystal_size_min     0.15
_exptl_crystal_density_diffrn     1.659
_exptl_crystal_density_meas     ?
_exptl_crystal_density_method     'not measured'
_exptl_crystal_F_000     712
_exptl_absorpt_coefficient_mu     2.924
_exptl_absorpt_correction_type     multi-scan
_exptl_absorpt_process_details     'SADABS (Sheldrick, 1996)'
_exptl_absorpt_correction_T_min     0.621
_exptl_absorpt_correction_T_max     0.668
_exptl_special_details
;
;
_diffrn_ambient_temperature     295
_diffrn_radiation_type     MoK\a
_diffrn_radiation_wavelength     0.71073
_diffrn_radiation_source     'fine-focus sealed tube'
_diffrn_radiation_monochromator     graphite
_diffrn_measurement_device_type     'Siemens SMART CCD'
_diffrn_measurement_method     '\f and \w scans'
_diffrn_detector_area_resol_mean     ?
_diffrn_reflns_number     7384
_diffrn_reflns_av_R_equivalents     0.0961
_diffrn_reflns_av_sigmaI/netI     0.0727
_diffrn_reflns_theta_min     2.14
_diffrn_reflns_theta_max     25.04
_diffrn_reflns_theta_full     25.04
_diffrn_measured_fraction_theta_max     1.000
_diffrn_measured_fraction_theta_full     1.000
_diffrn_reflns_limit_h_min     -9
_diffrn_reflns_limit_h_max     9
_diffrn_reflns_limit_k_min     -12
_diffrn_reflns_limit_k_max     16
_diffrn_reflns_limit_l_min     -12
_diffrn_reflns_limit_l_max     15
_diffrn_standards_number     0
_diffrn_standards_interval_count     .
_diffrn_standards_interval_time     .
_diffrn_standards_decay_%     0
_refine_special_details
;
Refinement of <i>F</i>^2^ against ALL reflections. The weighted <i>R</i>-factor
<i>wR</i> and goodness of fit <i>S</i> are based on <i>F</i>^2^, conventional
<i>R</i>-factors <i>R</i> are based on <i>F</i>, with <i>F</i> set to zero for
negative <i>F</i>^2^. The threshold expression of <i>F</i>^2^ >
\s(<i>F</i>^2^) is used only for calculating <i>R</i>-factors(gt) <i>etc</i>.
and is not relevant to the choice of reflections for refinement.
<i>R</i>-factors based on <i>F</i>^2^ are statistically about twice as large
as those based on <i>F</i>, and <i>R</i>- factors based on ALL data will be
even larger.
;
_reflns_number_total     2511
_reflns_number_gt     1810
_reflns_threshold_expression     I>2\s(I)
_refine_ls_structure_factor_coef     Fsqd
_refine_ls_matrix_type     full
_refine_ls_R_factor_all     0.0622
_refine_ls_R_factor_gt     0.0441
_refine_ls_wR_factor_gt     0.1097
_refine_ls_wR_factor_ref     0.1155
_refine_ls_goodness_of_fit_ref     1.019
_refine_ls_restrained_S_all     1.019
_refine_ls_number_reflns     2511
_refine_ls_number_parameters     192
_refine_ls_number_restraints     0
_refine_ls_hydrogen_treatment     constr
_refine_ls_weighting_scheme     calc
_refine_ls_weighting_details
         'calc w=1/[\s^2^(Fo^2^)+(0.0530P)^2^+0.0453P] where P=(Fo^2^+2Fc^2^)/3'
_atom_sites_solution_hydrogens     geom
_atom_sites_solution_primary     direct
_atom_sites_solution_secondary     difmap
_refine_ls_shift/su_max     0.000
_refine_ls_shift/su_mean     0.000
_refine_diff_density_max     0.755
_refine_diff_density_min     -0.694
_refine_ls_extinction_method     none
_refine_ls_extinction_coef     ?
loop_
    _atom_type_symbol
    _atom_type_description
    _atom_type_scat_dispersion_real
    _atom_type_scat_dispersion_imag
    _atom_type_scat_source
    'C' 'C' 0.0033 0.0016
                         'International Tables Vol C Tables 4.2.6.8 and 6.1.1.4'
    'H' 'H' 0.0000 0.0000
                         'International Tables Vol C Tables 4.2.6.8 and 6.1.1.4'
    'N' 'N' 0.0061 0.0033
                         'International Tables Vol C Tables 4.2.6.8 and 6.1.1.4'
    'O' 'O' 0.0106 0.0060
                         'International Tables Vol C Tables 4.2.6.8 and 6.1.1.4'
    'Br' 'Br' -0.2901 2.4595
                         'International Tables Vol C Tables 4.2.6.8 and 6.1.1.4'
_computing_data_collection     'SMART (Siemens, 1996)'
_computing_cell_refinement     'SAINT (Siemens, 1996)'
_computing_data_reduction     'SAINT (Siemens, 1996)'
_computing_structure_solution     'SHELXS97 (Sheldrick, 2008)'
_computing_structure_refinement     'SHELXL97 (Sheldrick, 2008)'
_computing_molecular_graphics     'SHELXTL (Sheldrick, 2008)'
_computing_publication_material     'SHELXTL (Sheldrick, 2008)'
loop_
    _atom_site_type_symbol
    _atom_site_label
    _atom_site_fract_x
    _atom_site_fract_y
    _atom_site_fract_z
    _atom_site_U_iso_or_equiv
    _atom_site_adp_type
    _atom_site_calc_flag
    _atom_site_refinement_flags
    _atom_site_occupancy
    _atom_site_disorder_assembly
    _atom_site_disorder_group
    Br Br1 1.08523(6) 0.16874(3) 0.20512(4) 0.0710(2) Uani d . 1 . .
    O O1 0.2102(4) 1.04968(18) -0.1288(2) 0.0561(7) Uani d . 1 . .
    H H1 0.2496 1.0583 -0.1855 0.084 Uiso calc R 1 . .
    O O2 0.4375(4) 0.94026(17) -0.23369(19) 0.0590(8) Uani d . 1 . .
    H H2 0.4882 0.8962 -0.2617 0.089 Uiso calc R 1 . .
    O O3 0.4997(3) 0.72271(16) 0.16417(17) 0.0439(6) Uani d . 1 . .
    O O4 0.4061(3) 0.12989(17) 0.70360(19) 0.0500(7) Uani d . 1 . .
    H H15 0.4361 0.1660 0.7536 0.075 Uiso d R 1 . .
    H H16 0.4622 0.0787 0.7172 0.075 Uiso d R 1 . .
    N N1 0.5896(3) 0.66104(17) 0.0155(2) 0.0349(6) Uani d . 1 . .
    H H1A 0.5932 0.6652 -0.0500 0.042 Uiso calc R 1 . .
    N N2 0.6628(3) 0.58384(19) 0.0659(2) 0.0364(7) Uani d . 1 . .
    C C1 0.4411(4) 0.8144(2) 0.0139(2) 0.0310(7) Uani d . 1 . .
    C C2 0.4779(4) 0.8365(2) -0.0866(3) 0.0343(8) Uani d . 1 . .
    H H2A 0.5545 0.7982 -0.1215 0.041 Uiso calc R 1 . .
    C C3 0.4030(5) 0.9141(2) -0.1350(3) 0.0379(8) Uani d . 1 . .
    C C4 0.2885(4) 0.9734(2) -0.0836(3) 0.0375(8) Uani d . 1 . .
    C C5 0.2535(4) 0.9517(2) 0.0159(3) 0.0435(9) Uani d . 1 . .
    H H5 0.1770 0.9901 0.0508 0.052 Uiso calc R 1 . .
    C C6 0.3290(4) 0.8743(2) 0.0652(3) 0.0378(8) Uani d . 1 . .
    H H6 0.3050 0.8619 0.1331 0.045 Uiso calc R 1 . .
    C C7 0.5118(4) 0.7306(2) 0.0699(3) 0.0335(7) Uani d . 1 . .
    C C8 0.7358(4) 0.5211(2) 0.0103(3) 0.0357(8) Uani d . 1 . .
    H H8 0.7339 0.5285 -0.0604 0.043 Uiso calc R 1 . .
    C C9 0.8220(4) 0.4381(2) 0.0570(3) 0.0344(8) Uani d . 1 . .
    C C10 0.8858(4) 0.3655(2) -0.0043(3) 0.0419(9) Uani d . 1 . .
    H H10 0.8742 0.3708 -0.0750 0.050 Uiso calc R 1 . .
    C C11 0.9666(4) 0.2852(2) 0.0382(3) 0.0456(9) Uani d . 1 . .
    H H11 1.0085 0.2367 -0.0034 0.055 Uiso calc R 1 . .
    C C12 0.9835(4) 0.2786(2) 0.1423(3) 0.0423(9) Uani d . 1 . .
    C C13 0.9267(5) 0.3516(3) 0.2044(3) 0.0454(9) Uani d . 1 . .
    H H13 0.9435 0.3474 0.2750 0.054 Uiso calc R 1 . .
    C C14 0.8455(4) 0.4301(2) 0.1623(3) 0.0412(8) Uani d . 1 . .
    H H14 0.8056 0.4786 0.2045 0.049 Uiso calc R 1 . .
loop_
    _atom_site_aniso_label
    _atom_site_aniso_U_11
    _atom_site_aniso_U_22
    _atom_site_aniso_U_33
    _atom_site_aniso_U_12
    _atom_site_aniso_U_13
    _atom_site_aniso_U_23
    Br1 0.0630(3) 0.0516(3) 0.0988(5) 0.02020(19) 0.0116(3) 0.0259(2)
    O1 0.0711(18) 0.0459(15) 0.0516(17) 0.0227(13) 0.0093(14) 0.0098(13)
    O2 0.114(2) 0.0323(13) 0.0316(14) 0.0185(14) 0.0206(14) 0.0067(11)
    O3 0.0707(16) 0.0354(13) 0.0260(14) 0.0040(11) 0.0064(12) -0.0001(10)
    O4 0.0816(18) 0.0311(12) 0.0372(14) 0.0045(12) -0.0024(13) 0.0006(11)
    N1 0.0483(16) 0.0296(14) 0.0268(15) 0.0035(12) 0.0031(12) 0.0025(12)
    N2 0.0420(16) 0.0286(14) 0.0386(17) 0.0000(12) 0.0029(13) 0.0034(13)
    C1 0.0393(17) 0.0260(15) 0.0277(18) -0.0034(13) 0.0021(14) -0.0021(14)
    C2 0.0491(19) 0.0243(16) 0.0302(19) 0.0000(14) 0.0104(15) -0.0018(14)
    C3 0.058(2) 0.0268(17) 0.0290(19) -0.0029(15) 0.0086(16) 0.0006(15)
    C4 0.0461(19) 0.0287(17) 0.038(2) 0.0047(15) 0.0014(16) -0.0007(15)
    C5 0.050(2) 0.040(2) 0.042(2) 0.0093(16) 0.0136(17) -0.0038(17)
    C6 0.048(2) 0.0382(18) 0.0273(18) 0.0036(16) 0.0103(15) 0.0009(15)
    C7 0.0406(18) 0.0287(17) 0.031(2) -0.0053(14) 0.0025(15) -0.0014(15)
    C8 0.0424(18) 0.0322(18) 0.0326(19) -0.0023(15) 0.0033(15) 0.0000(15)
    C9 0.0321(16) 0.0298(17) 0.042(2) -0.0036(13) 0.0041(15) 0.0006(15)
    C10 0.046(2) 0.0390(19) 0.041(2) -0.0008(16) 0.0039(17) -0.0066(17)
    C11 0.0411(19) 0.0340(19) 0.062(3) 0.0026(15) 0.0049(18) -0.0069(18)
    C12 0.0335(18) 0.0343(19) 0.059(3) 0.0005(14) 0.0078(17) 0.0066(18)
    C13 0.047(2) 0.052(2) 0.037(2) 0.0060(17) 0.0031(17) 0.0067(18)
    C14 0.046(2) 0.0391(19) 0.039(2) 0.0044(16) 0.0041(16) -0.0044(16)
_geom_special_details
;
All e.s.d.'s (except the e.s.d. in the dihedral angle between two l.s. planes)
are estimated using the full covariance matrix. The cell e.s.d.'s are taken
into account individually in the estimation of e.s.d.'s in distances, angles
and torsion angles; correlations between e.s.d.'s in cell parameters are only
used when they are defined by crystal symmetry. An approximate (isotropic)
treatment of cell e.s.d.'s is used for estimating e.s.d.'s involving l.s.
planes.
;
loop_
    _geom_bond_atom_site_label_1
    _geom_bond_atom_site_label_2
    _geom_bond_site_symmetry_2
    _geom_bond_distance
    _geom_bond_publ_flag
    Br1 C12 . 1.893(3) ?
    O1 C4 . 1.348(4) ?
    O1 H1 . 0.8200 ?
    O2 C3 . 1.374(4) ?
    O2 H2 . 0.8200 ?
    O3 C7 . 1.244(4) ?
    O4 H15 . 0.8499 ?
    O4 H16 . 0.8500 ?
    N1 C7 . 1.353(4) ?
    N1 N2 . 1.372(4) ?
    N1 H1A . 0.8600 ?
    N2 C8 . 1.277(4) ?
    C1 C2 . 1.387(5) ?
    C1 C6 . 1.393(4) ?
    C1 C7 . 1.471(4) ?
    C2 C3 . 1.369(5) ?
    C2 H2A . 0.9300 ?
    C3 C4 . 1.402(5) ?
    C4 C5 . 1.372(5) ?
    C5 C6 . 1.374(5) ?
    C5 H5 . 0.9300 ?
    C6 H6 . 0.9300 ?
    C8 C9 . 1.458(5) ?
    C8 H8 . 0.9300 ?
    C9 C10 . 1.387(5) ?
    C9 C14 . 1.387(5) ?
    C10 C11 . 1.387(5) ?
    C10 H10 . 0.9300 ?
    C11 C12 . 1.367(5) ?
    C11 H11 . 0.9300 ?
    C12 C13 . 1.378(5) ?
    C13 C14 . 1.367(5) ?
    C13 H13 . 0.9300 ?
    C14 H14 . 0.9300 ?
loop_
    _geom_angle_atom_site_label_1
    _geom_angle_atom_site_label_2
    _geom_angle_atom_site_label_3
    _geom_angle_site_symmetry_1
    _geom_angle_site_symmetry_3
    _geom_angle
    _geom_angle_publ_flag
    C4 O1 H1 . . 109.5 ?
    C3 O2 H2 . . 109.5 ?
    H15 O4 H16 . . 101.6 ?
    C7 N1 N2 . . 119.3(3) ?
    C7 N1 H1A . . 120.3 ?
    N2 N1 H1A . . 120.3 ?
    C8 N2 N1 . . 116.3(3) ?
    C2 C1 C6 . . 118.4(3) ?
    C2 C1 C7 . . 124.1(3) ?
    C6 C1 C7 . . 117.5(3) ?
    C3 C2 C1 . . 120.9(3) ?
    C3 C2 H2A . . 119.5 ?
    C1 C2 H2A . . 119.5 ?
    C2 C3 O2 . . 123.3(3) ?
    C2 C3 C4 . . 120.6(3) ?
    O2 C3 C4 . . 116.1(3) ?
    O1 C4 C5 . . 119.2(3) ?
    O1 C4 C3 . . 122.5(3) ?
    C5 C4 C3 . . 118.3(3) ?
    C4 C5 C6 . . 121.4(3) ?
    C4 C5 H5 . . 119.3 ?
    C6 C5 H5 . . 119.3 ?
    C5 C6 C1 . . 120.4(3) ?
    C5 C6 H6 . . 119.8 ?
    C1 C6 H6 . . 119.8 ?
    O3 C7 N1 . . 120.5(3) ?
    O3 C7 C1 . . 121.6(3) ?
    N1 C7 C1 . . 117.9(3) ?
    N2 C8 C9 . . 120.4(3) ?
    N2 C8 H8 . . 119.8 ?
    C9 C8 H8 . . 119.8 ?
    C10 C9 C14 . . 118.4(3) ?
    C10 C9 C8 . . 119.9(3) ?
    C14 C9 C8 . . 121.6(3) ?
    C11 C10 C9 . . 121.1(3) ?
    C11 C10 H10 . . 119.4 ?
    C9 C10 H10 . . 119.4 ?
    C12 C11 C10 . . 118.8(3) ?
    C12 C11 H11 . . 120.6 ?
    C10 C11 H11 . . 120.6 ?
    C11 C12 C13 . . 121.0(3) ?
    C11 C12 Br1 . . 120.8(3) ?
    C13 C12 Br1 . . 118.2(3) ?
    C14 C13 C12 . . 119.9(3) ?
    C14 C13 H13 . . 120.0 ?
    C12 C13 H13 . . 120.0 ?
    C13 C14 C9 . . 120.7(3) ?
    C13 C14 H14 . . 119.7 ?
    C9 C14 H14 . . 119.7 ?
loop_
    _geom_torsion_atom_site_label_1
    _geom_torsion_atom_site_label_2
    _geom_torsion_atom_site_label_3
    _geom_torsion_atom_site_label_4
    _geom_torsion_site_symmetry_1
    _geom_torsion_site_symmetry_2
    _geom_torsion_site_symmetry_3
    _geom_torsion_site_symmetry_4
    _geom_torsion
    _geom_torsion_publ_flag
    C7 N1 N2 C8 . . . . -179.3(3) ?
    C6 C1 C2 C3 . . . . -1.4(5) ?
    C7 C1 C2 C3 . . . . 177.9(3) ?
    C1 C2 C3 O2 . . . . 178.7(3) ?
    C1 C2 C3 C4 . . . . 0.6(5) ?
    C2 C3 C4 O1 . . . . -179.1(3) ?
    O2 C3 C4 O1 . . . . 2.7(5) ?
    C2 C3 C4 C5 . . . . -0.2(5) ?
    O2 C3 C4 C5 . . . . -178.4(3) ?
    O1 C4 C5 C6 . . . . 179.5(3) ?
    C3 C4 C5 C6 . . . . 0.5(5) ?
    C4 C5 C6 C1 . . . . -1.4(5) ?
    C2 C1 C6 C5 . . . . 1.8(5) ?
    C7 C1 C6 C5 . . . . -177.5(3) ?
    N2 N1 C7 O3 . . . . -3.3(5) ?
    N2 N1 C7 C1 . . . . 177.5(2) ?
    C2 C1 C7 O3 . . . . 167.3(3) ?
    C6 C1 C7 O3 . . . . -13.4(5) ?
    C2 C1 C7 N1 . . . . -13.4(5) ?
    C6 C1 C7 N1 . . . . 165.9(3) ?
    N1 N2 C8 C9 . . . . 178.0(3) ?
    N2 C8 C9 C10 . . . . 173.5(3) ?
    N2 C8 C9 C14 . . . . -7.8(5) ?
    C14 C9 C10 C11 . . . . 2.0(5) ?
    C8 C9 C10 C11 . . . . -179.3(3) ?
    C9 C10 C11 C12 . . . . -0.3(5) ?
    C10 C11 C12 C13 . . . . -2.1(5) ?
    C10 C11 C12 Br1 . . . . 177.7(2) ?
    C11 C12 C13 C14 . . . . 2.8(5) ?
    Br1 C12 C13 C14 . . . . -177.0(3) ?
    C12 C13 C14 C9 . . . . -1.1(5) ?
    C10 C9 C14 C13 . . . . -1.3(5) ?
    C8 C9 C14 C13 . . . . -180.0(3) ?
loop_
    _geom_hbond_atom_site_label_D
    _geom_hbond_atom_site_label_H
    _geom_hbond_atom_site_label_A
    _geom_hbond_site_symmetry_A
    _geom_hbond_distance_DH
    _geom_hbond_distance_HA
    _geom_hbond_distance_DA
    _geom_hbond_angle_DHA
    O1 H1 O2 . 0.82 2.30 2.734(3) 114
    O4 H16 O2 1_546 0.85 2.03 2.760(3) 143
    O4 H15 O3 3_666 0.85 1.94 2.761(3) 163
    O2 H2 O3 4_575 0.82 1.91 2.675(3) 154
    O1 H1 O4 1_564 0.82 2.16 2.929(4) 155
    N1 H1A O4 2_655 0.86 2.07 2.898(4) 162
