# Supplementary material for: (E)-N′-(4-Bromo­benzyl­idene)-3,4-dihydroxy­benzohydrazide monohydrate
Source: Acta Crystallogr Sect E Struct Rep Online. 2009 Sep 19;65(Pt 10):o2489. doi: 10.1107/S1600536809036964 (PMC2970230; doi:10.1107/S1600536809036964)
Supplement: Supplementary file 2 [file e-65-o2489-Isup2.hkl]

# 
# h,k,l, Fc-squared, Fo-squared, sigma(Fo-squared) and status flag 
# 
data_I
_shelx_title ' 1 in P2(1)/c' 
_shelx_refln_list_code          4 
_shelx_F_calc_maximum      202.97 
_exptl_crystal_F_000       712.00 
_reflns_d_resolution_high  0.8395 
 
loop_ 
 _symmetry_equiv_pos_as_xyz 
 'x, y, z' 
 '-x, y+1/2, -z+1/2' 
 '-x, -y, -z' 
 'x, -y-1/2, z-1/2' 
 
_cell_length_a     7.8119 
_cell_length_b    13.8504 
_cell_length_c    13.0764 
_cell_angle_alpha  90.000 
_cell_angle_beta   91.708 
_cell_angle_gamma  90.000 
 
_shelx_F_squared_multiplier     1.000 
 
loop_ 
 _refln_index_h 
 _refln_index_k 
 _refln_index_l 
 _refln_F_squared_calc 
 _refln_F_squared_meas 
 _refln_F_squared_sigma 
 _refln_observed_status 
   1   0   0       72.14       97.61      6.04 o 
   2   0   0    11972.70    12965.77     87.96 o 
   3   0   0     1030.70     1074.18     98.09 o 
   4   0   0      201.43      194.69     12.17 o 
   5   0   0     2103.94     2118.48    117.11 o 
   6   0   0     1351.94     1529.05     57.05 o 
   7   0   0      312.50      324.97     36.09 o 
   8   0   0       58.37       28.20     25.23 o 
   9   0   0        4.27      -11.34     28.66 o 
   1   1   0      535.13      595.01      9.44 o 
   2   1   0      987.13     1196.46     65.92 o 
   3   1   0     3259.04     3391.24    183.35 o 
   4   1   0     1066.97     1087.33     44.12 o 
   5   1   0       91.34       80.27     15.63 o 
   6   1   0        0.47       -0.65     11.30 o 
   7   1   0      689.06      744.70     33.14 o 
   8   1   0      326.79      353.36     29.34 o 
   9   1   0      215.95      254.72     29.76 o 
   0   2   0     1869.95     1603.45     19.50 o 
   1   2   0     1540.35     1744.69     26.92 o 
   2   2   0    34562.67    38814.61   1543.71 o 
   3   2   0       32.54       48.81      5.25 o 
   4   2   0       31.35       33.04      6.10 o 
   5   2   0     1239.90     1246.97     84.13 o 
   6   2   0       75.82       84.30     11.78 o 
   7   2   0      275.32      285.59     24.65 o 
   8   2   0        5.27      -16.72     15.57 o 
   9   2   0       25.72       34.62     22.11 o 
   1   3   0     1199.71     1388.83     13.40 o 
   2   3   0      543.34      628.67     14.88 o 
   3   3   0      290.39      320.95     16.38 o 
   4   3   0      374.70      407.94     18.45 o 
   5   3   0      157.36      154.88     11.88 o 
   6   3   0      457.06      439.10     27.77 o 
   7   3   0       46.60       30.02     18.01 o 
   8   3   0        0.09       -2.20     16.36 o 
   9   3   0        9.47       33.42     20.81 o 
   0   4   0     4902.35     4056.09    420.80 o 
   1   4   0      290.15      258.33      7.58 o 
   2   4   0     1014.32     1022.36     13.30 o 
   3   4   0      466.87      492.57     19.13 o 
   4   4   0     5728.34     6253.75    232.60 o 
   5   4   0      120.76      119.94     10.46 o 
   6   4   0      859.33      817.33     40.49 o 
   7   4   0      187.54      186.94     23.64 o 
   8   4   0      194.98      207.03     25.57 o 
   9   4   0       14.02       10.59     21.02 o 
   1   5   0     2224.32     2154.88     54.20 o 
   2   5   0      919.13      886.15     29.76 o 
   3   5   0     6452.52     6774.37    200.90 o 
   4   5   0      287.09      307.33     14.51 o 
   5   5   0      528.30      561.10     26.05 o 
   6   5   0       77.87       71.22     11.40 o 
   7   5   0      144.78      161.92     16.92 o 
   8   5   0       71.93       71.23     21.73 o 
   0   6   0     4608.01     3882.99    352.20 o 
   1   6   0     5537.48     5260.81    128.46 o 
   2   6   0     1509.93     1596.66     51.38 o 
   3   6   0        9.95       10.41      4.98 o 
   4   6   0      900.77      986.69     27.40 o 
   5   6   0     2113.51     2292.90     96.43 o 
   6   6   0     2843.55     2899.12    134.21 o 
   7   6   0      180.14      176.00     15.82 o 
   8   6   0      107.22       81.30     22.93 o 
   1   7   0     1205.53     1139.14     23.73 o 
   2   7   0     4692.97     4687.61    149.48 o 
   3   7   0     2267.61     2291.21     92.57 o 
   4   7   0     1477.74     1484.35     55.93 o 
   5   7   0       19.58       21.85      9.62 o 
   6   7   0       33.11       37.22     13.80 o 
   7   7   0      426.68      423.79     30.96 o 
   8   7   0      105.95       91.34     22.58 o 
   0   8   0     3953.68     3795.84    303.83 o 
   1   8   0      556.28      529.27     12.61 o 
   2   8   0       22.57       31.03      4.82 o 
   3   8   0      846.29      810.54     37.46 o 
   4   8   0      287.91      273.40     16.10 o 
   5   8   0       24.97       26.11     10.16 o 
   6   8   0      243.16      237.26     16.65 o 
   7   8   0        6.65       10.13     13.13 o 
   8   8   0       17.81       20.57     15.50 o 
   1   9   0       30.88       27.72      5.96 o 
   2   9   0      342.71      319.45     12.13 o 
   3   9   0       81.43       84.01      9.89 o 
   4   9   0     1006.14      987.15     31.60 o 
   5   9   0      264.68      245.76     17.50 o 
   6   9   0      217.24      183.79     15.99 o 
   7   9   0       36.03       27.55     13.98 o 
   0  10   0     2844.92     2738.27    158.05 o 
   1  10   0      238.72      236.67     13.69 o 
   2  10   0       90.82       82.08     10.23 o 
   3  10   0      151.68      155.38     13.62 o 
   4  10   0        9.81       10.22      9.65 o 
   5  10   0       32.33       30.75     11.15 o 
   6  10   0      188.53      173.03     16.85 o 
   7  10   0      145.28      131.12     18.25 o 
   1  11   0      133.15      138.09     11.96 o 
   2  11   0      232.46      239.18     17.45 o 
   3  11   0      610.23      600.17     25.33 o 
   4  11   0     1363.90     1304.25    141.02 o 
   5  11   0      201.53      183.19     25.50 o 
   6  11   0       42.12       32.44     14.52 o 
   0  12   0      710.67      745.32     67.52 o 
   1  12   0      315.83      316.39     17.72 o 
   2  12   0      468.69      458.61     23.63 o 
   3  12   0        5.48       -3.33     16.09 o 
   4  12   0      538.61      501.05     39.73 o 
   5  12   0      296.14      314.87     31.68 o 
   6  12   0      283.49      287.63     31.25 o 
   1  13   0      674.78      683.37     27.08 o 
   2  13   0     1141.16     1113.72     66.37 o 
   3  13   0      637.63      641.91     36.91 o 
   4  13   0      525.28      513.90     50.14 o 
   5  13   0        8.16        2.19     21.90 o 
   0  14   0        5.82       13.50     18.73 o 
   1  14   0       37.33       46.17     16.18 o 
   2  14   0       48.59       63.58     22.63 o 
   3  14   0       25.71       14.27     21.16 o 
   4  14   0       48.93       47.04     23.84 o 
   1  15   0        0.32       -0.56     15.91 o 
   2  15   0      206.65      174.70     32.01 o 
   3  15   0       48.23       50.01     24.27 o 
   0  16   0       98.02      144.18     25.53 o 
   1  16   0       25.40       39.35     24.58 o 
   2  16   0      166.74      151.84     27.58 o 
  -9   1   1        4.67       18.35     20.13 o 
  -8   1   1      126.26      138.88     22.15 o 
  -7   1   1       29.04       32.30     16.16 o 
  -6   1   1      124.95      145.70     17.77 o 
  -5   1   1      150.51      158.38     11.83 o 
  -4   1   1     5919.18     6496.85    331.98 o 
  -3   1   1     1161.96     1226.11     60.74 o 
  -2   1   1     8390.97     9233.53    553.58 o 
  -1   1   1       57.62       63.32      4.27 o 
   0   1   1        6.60        9.97      1.34 o 
   1   1   1     1029.37      942.67     78.17 o 
   2   1   1    10758.46    11535.52     84.35 o 
   3   1   1      645.39      647.71     21.37 o 
   4   1   1     1335.08     1441.48     50.22 o 
   5   1   1       15.17       14.73      9.94 o 
   6   1   1      152.30      168.50     18.48 o 
   7   1   1       24.13       26.88     15.86 o 
   8   1   1       31.61       36.34     18.95 o 
   9   1   1       32.91       23.51     21.34 o 
  -9   2   1       10.87       14.77     20.90 o 
  -8   2   1        3.80       -2.20     16.79 o 
  -7   2   1      269.92      243.14     43.03 o 
  -6   2   1     1313.80     1273.39     47.73 o 
  -5   2   1     2147.41     2202.79    100.84 o 
  -4   2   1     1324.60     1429.56     73.84 o 
  -3   2   1      238.00      241.06      8.89 o 
  -2   2   1     5838.98     6711.19    206.26 o 
  -1   2   1     2481.14     2467.22     61.80 o 
   0   2   1     4497.75     3108.42     31.22 o 
   1   2   1       58.71       68.23      3.06 o 
   2   2   1    41197.77    44678.84   2073.77 o 
   3   2   1        5.23       25.12     19.00 o 
   4   2   1        9.51       15.20      8.65 o 
   5   2   1     2567.56     2758.75     46.36 o 
   6   2   1      469.47      478.86     27.97 o 
   7   2   1      490.25      513.44     29.35 o 
   8   2   1       29.94       21.22     21.33 o 
   9   2   1        1.36       -2.92     19.54 o 
  -9   3   1      130.36      133.66     25.03 o 
  -8   3   1      589.62      601.67     44.11 o 
  -7   3   1      354.61      404.47     27.99 o 
  -6   3   1       15.17       22.49      8.95 o 
  -5   3   1      118.28      112.49      9.86 o 
  -4   3   1     4742.38     4927.20    213.82 o 
  -3   3   1     5036.48     5381.29    177.30 o 
  -2   3   1    10178.11    10764.94    238.62 o 
  -1   3   1     5071.70     5250.54    127.22 o 
   0   3   1      131.35      112.99     15.44 o 
   1   3   1     5319.52     5746.30    353.97 o 
   2   3   1     9253.71     9910.39    659.75 o 
   3   3   1     6804.14     7686.60    252.17 o 
   4   3   1     5458.68     6172.78    296.56 o 
   5   3   1     2455.69     2522.20     44.48 o 
   6   3   1       10.09       17.08     10.02 o 
   7   3   1       14.68       21.25     15.23 o 
   8   3   1       98.55      136.15     23.11 o 
   9   3   1      212.57      229.10     19.87 o 
  -9   4   1        8.14       -1.00     20.38 o 
  -8   4   1        1.41       12.83     18.03 o 
  -7   4   1      133.38      127.37     19.87 o 
  -6   4   1      450.86      476.28     27.76 o 
  -5   4   1     2667.94     2708.63    137.29 o 
  -4   4   1     6679.26     7586.05    257.70 o 
  -3   4   1     2656.17     2919.84     98.21 o 
  -2   4   1        2.12        6.40      3.07 o 
  -1   4   1     4547.36     4667.80    118.23 o 
   0   4   1     7468.90     6642.31    441.01 o 
   1   4   1    10407.56    10894.41    440.16 o 
   2   4   1      330.94      355.48     21.54 o 
   3   4   1     2319.59     2588.24    115.94 o 
   4   4   1     1571.16     1872.93     70.36 o 
   5   4   1     1146.86     1177.23     79.76 o 
   6   4   1      331.50      350.76     20.49 o 
   7   4   1     1030.66     1063.42     49.25 o 
   8   4   1       14.78       30.33     18.63 o 
  -8   5   1      185.55      208.29     25.20 o 
  -7   5   1      254.40      305.77     18.08 o 
  -6   5   1       18.65       35.94     10.63 o 
  -5   5   1       27.36       30.35      7.57 o 
  -4   5   1      184.53      191.23      9.73 o 
  -3   5   1     1978.04     2233.31     71.73 o 
  -2   5   1      181.11      198.22      8.73 o 
  -1   5   1     1259.29     1380.81     40.20 o 
   0   5   1       43.42       50.89      3.98 o 
   1   5   1      445.33      518.25     19.76 o 
   2   5   1     1606.54     1781.76     77.36 o 
   3   5   1     5594.63     6147.54    334.05 o 
   4   5   1     1387.76     1501.35     75.12 o 
   5   5   1      786.57      863.01     39.86 o 
   6   5   1        0.35        6.84      8.87 o 
   7   5   1      279.44      278.71     25.99 o 
   8   5   1        2.04       -0.75     12.04 o 
  -8   6   1        1.93       -4.34     17.28 o 
  -7   6   1      164.23      182.57     16.21 o 
  -6   6   1      640.62      658.01     41.40 o 
  -5   6   1       55.88       56.03      9.65 o 
  -4   6   1       35.49       35.61      6.55 o 
  -3   6   1      279.43      307.54     14.20 o 
  -2   6   1      626.67      627.63     15.48 o 
  -1   6   1     2521.34     2393.57     48.23 o 
   0   6   1     1333.42     1246.99    103.07 o 
   1   6   1     2723.41     2938.99    148.86 o 
   2   6   1      790.39     1024.11     44.10 o 
   3   6   1        0.94        2.31      3.92 o 
   4   6   1      424.70      405.64     22.88 o 
   5   6   1     1162.23     1169.35     68.78 o 
   6   6   1       88.78       79.84      9.91 o 
   7   6   1      129.83      111.55     13.86 o 
   8   6   1       24.52       17.43     18.88 o 
  -8   7   1      171.70      181.01     28.22 o 
  -7   7   1      204.60      227.65     20.97 o 
  -6   7   1     1292.32     1222.46     44.74 o 
  -5   7   1      104.18       95.50     11.13 o 
  -4   7   1     1142.75     1122.11     27.35 o 
  -3   7   1      934.63      909.27     19.06 o 
  -2   7   1     1498.32     1349.83     26.70 o 
  -1   7   1      589.43      539.38     19.46 o 
   0   7   1      747.24      685.00     45.72 o 
   1   7   1        1.99        6.10      4.93 o 
   2   7   1       12.23       23.34      4.37 o 
   3   7   1      331.81      322.82     21.01 o 
   4   7   1      148.03      142.08     11.92 o 
   5   7   1     1181.15     1170.76     81.19 o 
   6   7   1      340.97      315.17     20.68 o 
   7   7   1        9.54       13.83     12.99 o 
   8   7   1        4.78        8.05     19.06 o 
  -8   8   1       62.24       49.52     15.12 o 
  -7   8   1       32.45       33.09     16.35 o 
  -6   8   1      480.44      463.56     26.19 o 
  -5   8   1       46.45       45.79     12.70 o 
  -4   8   1      264.96      267.71     14.27 o 
  -3   8   1       11.36       15.48      5.41 o 
  -2   8   1        3.41        2.10      4.03 o 
  -1   8   1     4504.72     4293.02     71.60 o 
   0   8   1      922.48      737.28     31.75 o 
   1   8   1     3274.36     3086.57    102.91 o 
   2   8   1     1707.05     1698.30     62.89 o 
   3   8   1      947.12      940.31     52.27 o 
   4   8   1        0.41       -3.34      6.85 o 
   5   8   1     1011.22      985.81     68.16 o 
   6   8   1      182.00      203.59     16.86 o 
   7   8   1       55.50       54.25     14.51 o 
   8   8   1      362.05      328.09     26.26 o 
  -7   9   1      470.24      474.17     24.76 o 
  -6   9   1       55.36       51.09     13.35 o 
  -5   9   1      101.02      116.84     13.41 o 
  -4   9   1     3484.03     3218.84     80.13 o 
  -3   9   1     1427.59     1352.62     39.30 o 
  -2   9   1     5613.18     5471.70    115.77 o 
  -1   9   1     1089.33     1061.67     41.16 o 
   0   9   1     1875.75     1847.85     77.37 o 
   1   9   1      224.88      206.58     10.63 o 
   2   9   1      705.24      651.42     25.48 o 
   3   9   1     2856.72     2838.35    160.15 o 
   4   9   1      153.35      158.91     12.93 o 
   5   9   1      419.27      409.41     19.23 o 
   6   9   1       26.01       36.79     12.69 o 
   7   9   1       29.81       38.95     15.12 o 
  -7  10   1       27.49        7.72     14.79 o 
  -6  10   1      270.80      246.92     22.44 o 
  -5  10   1       98.46       85.41     13.18 o 
  -4  10   1     1489.75     1353.35     30.04 o 
  -3  10   1      926.81      874.28     67.24 o 
  -2  10   1      116.69      108.82     10.84 o 
  -1  10   1      366.17      346.57     16.21 o 
   0  10   1     3210.90     3100.92     80.59 o 
   1  10   1     2124.14     2137.80     65.58 o 
   2  10   1     1405.49     1458.32     56.59 o 
   3  10   1        4.65       -1.82      8.88 o 
   4  10   1      311.97      286.73     16.92 o 
   5  10   1      148.83      133.02     17.30 o 
   6  10   1      882.42      833.19     51.45 o 
   7  10   1      139.56      141.59     18.23 o 
  -6  11   1      103.92       81.30     24.01 o 
  -5  11   1       25.27       26.66     20.50 o 
  -4  11   1        2.73       -3.47     16.79 o 
  -3  11   1       14.76       -1.18     14.48 o 
  -2  11   1     2577.86     2644.75     67.56 o 
  -1  11   1      490.46      498.66     18.74 o 
   0  11   1      353.52      369.52     16.56 o 
   1  11   1      438.48      423.49     17.75 o 
   2  11   1      230.83      251.92     19.36 o 
   3  11   1     1209.24     1214.49     53.59 o 
   4  11   1       33.71       33.69     13.16 o 
   5  11   1        4.26        4.22     13.88 o 
   6  11   1       41.67       35.91     17.46 o 
  -6  12   1        8.43       -0.93     22.56 o 
  -5  12   1        6.42       11.47     21.48 o 
  -4  12   1       88.03       64.20     20.53 o 
  -3  12   1        1.19        3.81     17.82 o 
  -2  12   1       29.91       27.56     16.91 o 
  -1  12   1     1491.48     1496.34     47.49 o 
   0  12   1      123.99      117.62     13.29 o 
   1  12   1       40.30       39.00     11.30 o 
   2  12   1      392.07      438.17     25.36 o 
   3  12   1        4.78        3.50     13.35 o 
   4  12   1      224.70      212.65     27.13 o 
   5  12   1       49.48       45.75     22.50 o 
   6  12   1       17.56       16.10     21.75 o 
  -5  13   1       58.90       58.73     24.25 o 
  -4  13   1       67.32       77.64     30.18 o 
  -3  13   1      107.33      128.05     23.01 o 
  -2  13   1      218.17      260.74     26.02 o 
  -1  13   1      397.39      409.75     20.50 o 
   0  13   1      443.51      442.61     21.07 o 
   1  13   1        4.12        2.20     11.61 o 
   2  13   1      105.49      127.64     17.64 o 
   3  13   1       43.25       50.28     20.95 o 
   4  13   1      202.71      212.87     27.38 o 
   5  13   1       76.71       73.08     24.01 o 
  -4  14   1      150.04      141.37     26.24 o 
  -3  14   1        6.72       -4.34     20.28 o 
  -2  14   1        1.61       -8.69     19.73 o 
  -1  14   1      180.68      186.39     24.86 o 
   0  14   1     1089.98     1122.92     45.97 o 
   1  14   1       30.42       14.78     14.97 o 
   2  14   1      251.05      261.96     25.85 o 
   3  14   1       26.38       30.19     21.62 o 
   4  14   1       31.43       14.45     21.38 o 
  -3  15   1      268.70      296.67     32.20 o 
  -2  15   1       60.32       80.95     24.10 o 
  -1  15   1      425.55      480.36     35.19 o 
   0  15   1       65.33       79.68     16.10 o 
   1  15   1       23.00       23.43     17.62 o 
   2  15   1       99.90      106.42     24.68 o 
   3  15   1      656.24      634.60     39.94 o 
  -2  16   1      169.06      155.74     28.26 o 
  -1  16   1       28.55        7.85     21.87 o 
   0  16   1      325.22      310.87     25.61 o 
   1  16   1      219.10      218.93     23.80 o 
   2  16   1      149.26      175.22     37.52 o 
  -9   0   2       79.29       78.98     33.08 o 
  -8   0   2       23.87       57.00     26.32 o 
  -7   0   2       35.52       46.53     24.31 o 
  -6   0   2      796.22      769.59     43.18 o 
  -5   0   2     1419.82     1464.86     29.14 o 
  -4   0   2     7997.25     9395.21    596.82 o 
  -3   0   2     4464.00     5053.42    281.75 o 
  -2   0   2     4993.91     5413.05     59.74 o 
  -1   0   2    17985.94    16884.37     94.80 o 
   0   0   2       92.36       96.09      6.53 o 
   1   0   2     1460.04     1143.99     22.14 o 
   2   0   2    13668.87    11671.68     62.16 o 
   3   0   2      436.49      522.80     24.68 o 
   4   0   2        3.91        4.51     12.07 o 
   5   0   2      538.86      589.77     35.50 o 
   6   0   2     1621.08     1775.44     60.29 o 
   7   0   2     1839.97     1809.55     67.82 o 
   8   0   2      384.96      450.73     44.80 o 
   9   0   2       80.88       62.56     18.50 o 
  -9   1   2       58.56       58.43     22.51 o 
  -8   1   2      320.07      288.81     27.11 o 
  -7   1   2       87.03      106.95     19.09 o 
  -6   1   2     1068.67     1157.08     35.81 o 
  -5   1   2      363.23      388.79     19.35 o 
  -4   1   2      204.30      205.44     12.15 o 
  -3   1   2     6944.24     7630.04    260.21 o 
  -2   1   2    14718.63    15997.08    239.90 o 
  -1   1   2    26200.71    25195.18   1580.95 o 
   0   1   2     5090.06     3989.05    338.39 o 
   1   1   2     1489.92     1272.29     16.44 o 
   2   1   2      909.70      790.97     11.58 o 
   3   1   2     2097.96     2024.37    122.68 o 
   4   1   2     3775.40     4005.77     49.50 o 
   5   1   2      339.25      352.59     20.92 o 
   6   1   2      264.09      254.68     21.40 o 
   7   1   2       66.54       76.11     17.60 o 
   8   1   2       57.43       88.77     21.05 o 
   9   1   2       26.01       22.38     12.64 o 
  -9   2   2       69.42       84.52     25.06 o 
  -8   2   2       26.92       32.01     18.09 o 
  -7   2   2       15.38        0.18     14.68 o 
  -6   2   2      222.84      241.23     15.95 o 
  -5   2   2      752.34      784.71     31.39 o 
  -4   2   2       44.19       39.64      6.39 o 
  -3   2   2       36.49       39.05      5.07 o 
  -2   2   2     5140.19     5584.70     91.07 o 
  -1   2   2       36.97       47.98      3.41 o 
   0   2   2     2395.94     2478.15    223.24 o 
   1   2   2    20083.61    20285.09   2305.55 o 
   2   2   2      995.84      904.50     13.84 o 
   3   2   2      173.38      177.70     12.21 o 
   4   2   2       68.26       70.87     10.53 o 
   5   2   2     1533.66     1631.01     36.90 o 
   6   2   2      420.23      467.97     25.48 o 
   7   2   2      245.88      251.23     23.51 o 
   8   2   2        5.22       -2.95     12.10 o 
   9   2   2       93.09       84.71     18.76 o 
  -9   3   2      158.06      147.85     26.69 o 
  -8   3   2        0.01        4.99     17.27 o 
  -7   3   2        0.28        0.24     16.52 o 
  -6   3   2        0.90        0.26      8.50 o 
  -5   3   2       90.97       98.73      9.47 o 
  -4   3   2       58.67       53.09      7.10 o 
  -3   3   2     4945.81     5742.29    147.41 o 
  -2   3   2     2318.59     2455.04     38.35 o 
  -1   3   2     2542.57     2827.73    165.26 o 
   0   3   2      745.10      784.22     59.14 o 
   1   3   2     3314.88     3582.38    337.24 o 
   2   3   2      768.55      701.23     43.85 o 
   3   3   2      542.99      587.28     52.22 o 
   4   3   2        0.07        1.28      6.34 o 
   5   3   2       17.79       20.39      7.78 o 
   6   3   2       14.71       11.15      9.10 o 
   7   3   2        5.09       -1.22      9.81 o 
   8   3   2        1.80      -12.57     12.93 o 
   9   3   2      112.49       86.96     19.24 o 
  -8   4   2       19.55       26.21     18.46 o 
  -7   4   2      142.70      113.99     16.63 o 
  -6   4   2      691.59      645.88     23.31 o 
  -5   4   2      423.75      414.96     21.51 o 
  -4   4   2      125.37      120.98      8.26 o 
  -3   4   2        3.32        2.60      4.83 o 
  -2   4   2        0.31        0.03      3.69 o 
  -1   4   2       51.41       53.70      4.24 o 
   0   4   2     3209.08     3231.47    184.59 o 
   1   4   2     5495.10     5324.94    464.09 o 
   2   4   2      928.83      922.84     58.50 o 
   3   4   2      714.70      896.95     55.56 o 
   4   4   2      951.78      996.99     53.61 o 
   5   4   2        8.21       11.38      8.34 o 
   6   4   2      385.16      396.58     33.82 o 
   7   4   2       30.44       26.52     11.12 o 
   8   4   2       24.33       29.67     14.97 o 
  -8   5   2      265.35      270.57     27.81 o 
  -7   5   2     1009.95     1032.20     34.42 o 
  -6   5   2      914.94      965.06     40.14 o 
  -5   5   2      212.97      247.35     14.24 o 
  -4   5   2     1002.99      984.32     36.24 o 
  -3   5   2     1896.50     1858.72     54.02 o 
  -2   5   2     3494.50     3479.60     82.83 o 
  -1   5   2     1765.31     1665.29     71.11 o 
   0   5   2     3477.10     3563.06    211.07 o 
   1   5   2     1119.03     1196.06     84.14 o 
   2   5   2      124.60      181.76     11.90 o 
   3   5   2     7768.99     8151.61    477.92 o 
   4   5   2      430.68      450.35     25.69 o 
   5   5   2     1307.72     1387.05     99.73 o 
   6   5   2       44.80       44.04      9.23 o 
   7   5   2      380.59      379.49     22.25 o 
   8   5   2      169.10      155.38     19.56 o 
  -8   6   2        8.20       -3.81     15.97 o 
  -7   6   2      588.05      605.12     24.07 o 
  -6   6   2      462.58      454.12     21.83 o 
  -5   6   2     1378.86     1404.48     44.92 o 
  -4   6   2     1624.65     1612.95     47.98 o 
  -3   6   2      931.43     1026.56     33.99 o 
  -2   6   2      133.77      159.06      7.38 o 
  -1   6   2     2187.93     2069.30     80.39 o 
   0   6   2     1597.26     1441.19    103.54 o 
   1   6   2    19906.38    21035.97   1331.38 o 
   2   6   2     2117.54     1990.09    117.94 o 
   3   6   2     2527.59     2723.93    136.42 o 
   4   6   2       75.79       76.32      8.04 o 
   5   6   2      991.77     1030.67     88.02 o 
   6   6   2       88.01       99.86     10.15 o 
   7   6   2      865.24      781.29     30.34 o 
   8   6   2      124.80      113.08     23.71 o 
  -8   7   2      226.08      217.11     29.14 o 
  -7   7   2      235.60      244.16     18.02 o 
  -6   7   2       97.67      124.05     13.87 o 
  -5   7   2      640.08      654.84     32.68 o 
  -4   7   2      459.60      444.52     16.24 o 
  -3   7   2      782.22      812.30     18.35 o 
  -2   7   2     5228.48     5263.67    168.83 o 
  -1   7   2     1432.16     1374.58     33.04 o 
   0   7   2     2077.92     2115.56    130.62 o 
   1   7   2      239.86      224.05     18.28 o 
   2   7   2      952.39      831.95     51.69 o 
   3   7   2     1316.61     1388.91     43.10 o 
   4   7   2     1161.06     1248.39     93.22 o 
   5   7   2     2434.94     2461.50    191.46 o 
   6   7   2       27.04       13.26     10.12 o 
   7   7   2       29.08       22.60     14.43 o 
   8   7   2      133.67      121.10     25.69 o 
  -8   8   2       93.00      100.27     21.63 o 
  -7   8   2       14.58        8.42     14.82 o 
  -6   8   2        4.24        2.87     13.45 o 
  -5   8   2     1640.02     1695.56     62.94 o 
  -4   8   2     1347.60     1374.78     41.34 o 
  -3   8   2      365.93      387.17     21.34 o 
  -2   8   2       56.55       65.88      5.89 o 
  -1   8   2     3072.98     3063.49     84.43 o 
   0   8   2      903.64      795.00     38.82 o 
   1   8   2      175.85      162.75     13.08 o 
   2   8   2      658.35      753.76     32.79 o 
   3   8   2        1.27        9.60      9.19 o 
   4   8   2        4.99       18.91     10.76 o 
   5   8   2      496.23      511.61     32.27 o 
   6   8   2      296.53      258.28     17.86 o 
   7   8   2      172.50      158.22     19.44 o 
   8   8   2        1.17        4.65     17.32 o 
  -7   9   2        2.12        7.84     16.68 o 
  -6   9   2        3.01        5.79     14.57 o 
  -5   9   2      197.18      224.36     18.42 o 
  -4   9   2      115.08      129.09     14.64 o 
  -3   9   2      169.45      174.40     10.21 o 
  -2   9   2      289.67      311.54      9.22 o 
  -1   9   2       10.27        6.17      5.84 o 
   0   9   2        9.18       16.10      6.68 o 
   1   9   2       45.02       64.74      8.10 o 
   2   9   2      378.01      351.64     21.58 o 
   3   9   2      398.84      417.89     19.74 o 
   4   9   2        6.64       17.86      9.75 o 
   5   9   2        8.38       12.06     10.86 o 
   6   9   2       89.12       82.23     17.61 o 
   7   9   2       55.26       58.46     15.04 o 
  -7  10   2       23.63       21.24     13.30 o 
  -6  10   2      128.85      117.21     13.92 o 
  -5  10   2       72.91       77.29     11.42 o 
  -4  10   2      399.57      375.72     28.03 o 
  -3  10   2        5.17       -6.57     14.01 o 
  -2  10   2      491.97      461.88     16.50 o 
  -1  10   2      176.76      178.94     11.98 o 
   0  10   2      262.06      240.09     14.02 o 
   1  10   2       90.87       82.44      8.57 o 
   2  10   2      343.86      344.66     20.63 o 
   3  10   2      699.28      696.32     40.47 o 
   4  10   2      393.58      409.05     27.23 o 
   5  10   2        1.17       -0.19     13.50 o 
   6  10   2        5.88       13.82     15.40 o 
   7  10   2       84.67       77.90     19.86 o 
  -6  11   2        2.87        1.28     20.16 o 
  -5  11   2        0.13      -11.30     19.46 o 
  -4  11   2       41.15       40.86     18.05 o 
  -3  11   2      157.65      182.34     22.33 o 
  -2  11   2     2303.77     2314.60     89.61 o 
  -1  11   2      311.37      339.05     16.69 o 
   0  11   2      650.98      729.54     34.99 o 
   1  11   2      133.51      155.95     13.37 o 
   2  11   2      258.34      216.37     17.25 o 
   3  11   2      219.32      221.93     15.37 o 
   4  11   2      727.84      745.93     41.79 o 
   5  11   2      426.40      420.79     26.30 o 
   6  11   2       50.02       55.43     17.67 o 
  -6  12   2      284.41      290.23     33.69 o 
  -5  12   2      856.63      797.53     61.91 o 
  -4  12   2      393.80      420.53     32.01 o 
  -3  12   2        8.19       12.65     16.94 o 
  -2  12   2      720.35      712.96     35.71 o 
  -1  12   2     1820.44     1705.56     48.40 o 
   0  12   2      586.01      616.11     24.28 o 
   1  12   2     2078.89     2088.90     46.68 o 
   2  12   2     1138.82     1192.87     54.91 o 
   3  12   2       72.04       97.57     16.99 o 
   4  12   2       31.41       37.59     20.59 o 
   5  12   2       87.42      106.75     23.76 o 
   6  12   2      113.27      115.15     26.56 o 
  -5  13   2       62.26       73.53     23.99 o 
  -4  13   2       68.76       56.59     21.59 o 
  -3  13   2      295.13      242.86     27.55 o 
  -2  13   2      369.51      361.28     39.04 o 
  -1  13   2        9.85        6.99     13.91 o 
   0  13   2      235.23      302.28     17.91 o 
   1  13   2        2.04        7.68     11.55 o 
   2  13   2      316.99      294.65     28.81 o 
   3  13   2      749.13      753.13     40.55 o 
   4  13   2      129.16      116.58     24.77 o 
   5  13   2      444.27      470.63     50.29 o 
  -4  14   2      202.16      176.40     27.87 o 
  -3  14   2      158.53      159.83     27.67 o 
  -2  14   2       57.56       72.74     21.98 o 
  -1  14   2      240.19      224.05     26.25 o 
   0  14   2       52.04       28.50     13.65 o 
   1  14   2      821.93      832.95     29.73 o 
   2  14   2      116.94      136.43     19.74 o 
   3  14   2       45.25       66.78     22.77 o 
   4  14   2       84.25       66.37     24.77 o 
  -3  15   2        8.85        2.08     22.75 o 
  -2  15   2        3.49        0.16     21.28 o 
  -1  15   2       62.48       45.46     23.26 o 
   0  15   2       72.79       67.19     18.06 o 
   1  15   2      510.36      485.59     28.28 o 
   2  15   2        3.53        0.44     17.29 o 
   3  15   2      115.75      118.45     27.86 o 
  -1  16   2      152.61      173.79     29.28 o 
   0  16   2        6.47       15.98     18.52 o 
   1  16   2       33.05       67.35     19.87 o 
  -9   1   3       25.13        7.45     21.17 o 
  -8   1   3       59.80       69.17     21.18 o 
  -7   1   3      448.72      425.64     28.16 o 
  -6   1   3      418.81      412.26     24.93 o 
  -5   1   3       66.60       84.34      8.88 o 
  -4   1   3      171.29      182.64      8.72 o 
  -3   1   3       46.57       46.37      3.99 o 
  -2   1   3     3954.24     4285.50    114.11 o 
  -1   1   3      494.32      504.67     32.28 o 
   0   1   3     4844.11     4244.25    530.54 o 
   1   1   3     1015.50      905.51     16.13 o 
   2   1   3     3562.33     3071.12     33.67 o 
   3   1   3        6.13        4.74      4.35 o 
   4   1   3     1270.17     1174.51     20.10 o 
   5   1   3      678.59      600.03     23.27 o 
   6   1   3      230.92      220.50     12.64 o 
   7   1   3        3.76        2.26      9.48 o 
   8   1   3        1.01       -3.51     11.02 o 
   9   1   3       17.78        9.66     14.15 o 
  -9   2   3      100.51      117.80     25.86 o 
  -8   2   3        9.96       11.70     17.86 o 
  -7   2   3       19.82       -1.53     14.59 o 
  -6   2   3      230.22      233.27     14.26 o 
  -5   2   3     1528.25     1565.01     57.53 o 
  -4   2   3     2056.00     2136.15     54.77 o 
  -3   2   3     1724.49     1853.56     40.24 o 
  -2   2   3     3036.44     3286.71    112.90 o 
  -1   2   3      248.24      260.64     18.44 o 
   0   2   3     1352.28     1272.02    127.30 o 
   1   2   3    18706.83    16140.15   2181.87 o 
   2   2   3     2326.09     2053.52     27.47 o 
   3   2   3      683.50      569.50     12.71 o 
   4   2   3      594.22      514.56     15.88 o 
   5   2   3       95.20      108.11      8.65 o 
   6   2   3      157.75      152.57     11.38 o 
   7   2   3      129.96      128.88     12.17 o 
   8   2   3      259.32      243.41     18.33 o 
   9   2   3       16.45       16.41     14.06 o 
  -9   3   3       35.33       19.82     21.08 o 
  -8   3   3      282.23      255.68     26.73 o 
  -7   3   3      612.61      667.89     49.65 o 
  -6   3   3     1082.94     1151.97     45.47 o 
  -5   3   3      228.87      230.03     13.22 o 
  -4   3   3      225.85      297.47     13.51 o 
  -3   3   3     3644.15     3986.43     89.70 o 
  -2   3   3    11048.12    10870.03    409.12 o 
  -1   3   3     8862.05     9105.44    674.80 o 
   0   3   3     1984.79     2017.64    143.92 o 
   1   3   3     4998.69     5069.18    625.20 o 
   2   3   3     2684.29     2689.72    270.66 o 
   3   3   3     2672.83     2423.53    119.75 o 
   4   3   3     4385.53     3902.10     35.23 o 
   5   3   3     1803.49     1685.34     58.77 o 
   6   3   3      465.16      419.26     23.68 o 
   7   3   3        3.27        6.70      9.11 o 
   8   3   3      147.28      157.64     16.30 o 
  -8   4   3       51.19       42.96     19.56 o 
  -7   4   3        4.94       18.00     13.69 o 
  -6   4   3      225.41      215.03     14.16 o 
  -5   4   3     2269.12     2284.47     53.13 o 
  -4   4   3     2154.71     2106.55     80.36 o 
  -3   4   3     2079.88     2089.21     54.47 o 
  -2   4   3        9.89       18.40      8.55 o 
  -1   4   3     3922.92     3841.13    262.45 o 
   0   4   3      438.59      414.60     24.92 o 
   1   4   3     5124.25     5124.24    512.93 o 
   2   4   3      411.60      346.46     36.97 o 
   3   4   3    16737.96    17670.04   1347.19 o 
   4   4   3      181.85      162.99      9.06 o 
   5   4   3      128.80      126.83      8.39 o 
   6   4   3      467.46      453.64     44.26 o 
   7   4   3      147.89      147.25     12.92 o 
   8   4   3      101.02       80.13     13.95 o 
  -8   5   3      128.09      111.38     18.98 o 
  -7   5   3       85.62       91.06     13.82 o 
  -6   5   3      593.33      645.93     25.68 o 
  -5   5   3      502.31      523.43     17.81 o 
  -4   5   3       19.33       21.63      7.23 o 
  -3   5   3      607.64      621.72     15.35 o 
  -2   5   3       33.04       52.65      5.91 o 
  -1   5   3     7249.13     8001.96    487.01 o 
   0   5   3      328.80      350.56     21.22 o 
   1   5   3       22.28       20.62      3.28 o 
   2   5   3      369.11      381.33     24.76 o 
   3   5   3      256.81      255.76     18.94 o 
   4   5   3     1525.35     1414.90     91.11 o 
   5   5   3       15.52       15.39      6.42 o 
   6   5   3       33.27       30.76      8.23 o 
   7   5   3        0.38       -2.63      8.49 o 
   8   5   3       89.87       69.96     17.10 o 
  -8   6   3        1.29       15.30     16.19 o 
  -7   6   3      172.69      191.11     16.69 o 
  -6   6   3        5.15       -2.00     10.00 o 
  -5   6   3      175.45      152.78     12.13 o 
  -4   6   3       40.51       36.48      8.50 o 
  -3   6   3      119.24      156.17      9.95 o 
  -2   6   3      200.44      236.88     11.37 o 
  -1   6   3      409.71      405.55     28.54 o 
   0   6   3     1992.31     2192.47    137.28 o 
   1   6   3     3500.81     4111.29    276.78 o 
   2   6   3      307.50      315.75     28.94 o 
   3   6   3      459.61      436.38     29.84 o 
   4   6   3      694.49      621.94     43.07 o 
   5   6   3      236.03      229.22     11.52 o 
   6   6   3      393.19      382.56     45.40 o 
   7   6   3       90.07       79.89     14.13 o 
   8   6   3        0.48        0.12     17.84 o 
  -8   7   3        1.50        3.92     17.05 o 
  -7   7   3      125.31      113.32     15.30 o 
  -6   7   3       32.36       35.82     11.86 o 
  -5   7   3       26.63       28.19     10.25 o 
  -4   7   3      343.12      309.38     15.09 o 
  -3   7   3      130.68      116.70      9.35 o 
  -2   7   3     1466.06     1459.81     66.27 o 
  -1   7   3     1696.96     1829.07     96.48 o 
   0   7   3     1352.18     1281.87     89.17 o 
   1   7   3       59.11       65.60      7.32 o 
   2   7   3       22.70       28.47      7.94 o 
   3   7   3      968.32     1044.53     80.02 o 
   4   7   3       70.77       84.03     12.35 o 
   5   7   3      925.00      950.64     86.65 o 
   6   7   3       73.11       81.39     14.78 o 
   7   7   3      148.67      127.30     18.11 o 
   8   7   3       22.11       13.27     16.45 o 
  -7   8   3       11.34       -1.32     15.14 o 
  -6   8   3      223.32      217.10     16.52 o 
  -5   8   3     1284.62     1239.48     37.60 o 
  -4   8   3     1282.68     1261.19     40.37 o 
  -3   8   3     1318.97     1402.89     40.84 o 
  -2   8   3      315.12      333.08     14.47 o 
  -1   8   3      718.90      880.34     41.53 o 
   0   8   3      523.78      475.22     31.35 o 
   1   8   3     2338.58     2232.43    158.51 o 
   2   8   3      750.47      783.17     47.11 o 
   3   8   3      755.88      838.81     84.34 o 
   4   8   3       37.10       54.78     16.69 o 
   5   8   3      176.37      197.57     19.62 o 
   6   8   3        1.54        0.94     13.32 o 
   7   8   3      540.60      482.99     34.09 o 
  -7   9   3      206.46      213.93     22.85 o 
  -6   9   3       79.31      112.43     17.65 o 
  -5   9   3       11.28       16.12     13.26 o 
  -4   9   3      322.40      282.79     18.65 o 
  -3   9   3      500.89      457.09     16.68 o 
  -2   9   3     3415.81     3131.55     39.66 o 
  -1   9   3     1156.46     1095.68     51.40 o 
   0   9   3     3405.03     3574.19    153.41 o 
   1   9   3       20.39        8.32      7.32 o 
   2   9   3        5.36       22.24      7.96 o 
   3   9   3      954.05      985.04     89.19 o 
   4   9   3     1487.43     1500.82     92.36 o 
   5   9   3      547.59      615.68     45.15 o 
   6   9   3      145.79      206.35     17.87 o 
   7   9   3      102.70       91.78     26.31 o 
  -7  10   3       23.91       17.02     18.20 o 
  -6  10   3      186.40      185.68     21.07 o 
  -5  10   3      353.49      308.33     38.04 o 
  -4  10   3      399.12      352.45     29.92 o 
  -3  10   3     3249.35     3141.40     66.72 o 
  -2  10   3      213.37      262.46     22.88 o 
  -1  10   3        1.58        5.46      9.86 o 
   0  10   3     1164.69     1026.09     48.31 o 
   1  10   3     1490.48     1423.55     65.09 o 
   2  10   3     1065.44     1116.48     56.29 o 
   3  10   3      542.27      590.54     40.09 o 
   4  10   3        0.28        2.25     12.54 o 
   5  10   3      193.85      187.88     16.74 o 
   6  10   3      553.32      460.42     38.55 o 
   7  10   3      134.30      117.90     25.16 o 
  -6  11   3      143.01      151.87     26.99 o 
  -5  11   3       10.09       13.12     20.80 o 
  -4  11   3        3.11        5.14     17.65 o 
  -3  11   3      935.80      813.99     36.00 o 
  -2  11   3      383.24      329.00     26.00 o 
  -1  11   3      160.68      153.97     13.08 o 
   0  11   3      562.55      601.98     23.70 o 
   1  11   3      133.67      110.93     13.96 o 
   2  11   3        8.69        9.74      9.56 o 
   3  11   3      333.24      350.84     27.31 o 
   4  11   3      103.39      105.26     14.21 o 
   5  11   3      199.49      240.08     19.05 o 
   6  11   3        1.69       -6.14     16.67 o 
  -6  12   3       52.11       61.74     26.56 o 
  -5  12   3       89.73       71.88     23.97 o 
  -4  12   3        6.27        8.46     18.39 o 
  -3  12   3      110.68      106.57     22.63 o 
  -2  12   3      225.75      199.85     23.59 o 
  -1  12   3        6.10       13.65     12.09 o 
   0  12   3        4.75       11.48     11.10 o 
   1  12   3       28.11       12.78     11.38 o 
   2  12   3       77.82       43.00     14.38 o 
   3  12   3       58.90       47.78     15.96 o 
   4  12   3      207.90      223.29     21.44 o 
   5  12   3      208.41      182.65     22.05 o 
   6  12   3      175.49      197.00     23.35 o 
  -5  13   3       54.96       36.11     24.08 o 
  -4  13   3        3.43       18.53     21.44 o 
  -3  13   3      231.85      222.54     27.28 o 
  -2  13   3       38.57       44.02     23.62 o 
  -1  13   3       61.41       57.39     15.36 o 
   0  13   3      233.72      263.16     17.62 o 
   1  13   3        3.93        9.14     12.05 o 
   2  13   3       64.39       71.45     16.46 o 
   3  13   3       16.57       20.15     16.34 o 
   4  13   3       64.42       88.98     19.84 o 
   5  13   3       46.00       32.34     25.16 o 
  -4  14   3      322.61      327.89     39.63 o 
  -3  14   3      130.00      139.69     25.42 o 
  -2  14   3       21.94       23.27     19.94 o 
  -1  14   3      169.93      148.94     23.71 o 
   0  14   3      287.11      263.68     22.06 o 
   1  14   3     1071.49     1094.89     30.04 o 
   2  14   3      287.85      329.38     24.48 o 
   3  14   3      619.79      715.25     33.17 o 
   4  14   3       43.08       70.01     24.96 o 
  -3  15   3      153.70      139.48     27.42 o 
  -2  15   3      104.87       99.82     25.67 o 
  -1  15   3      381.62      425.59     34.00 o 
   0  15   3      348.81      370.00     26.28 o 
   1  15   3       67.40       44.22     18.51 o 
   2  15   3        1.78       13.73     17.87 o 
   3  15   3      135.01      130.19     22.50 o 
  -1  16   3        4.41       -3.79     23.96 o 
   0  16   3      240.82      200.28     23.75 o 
   1  16   3      357.96      332.19     33.90 o 
  -9   0   4      139.54      190.84     39.16 o 
  -8   0   4       62.02       76.83     29.46 o 
  -7   0   4       44.25       57.42     24.35 o 
  -6   0   4     1846.15     1894.08     64.78 o 
  -5   0   4     1593.30     1934.85    108.20 o 
  -4   0   4     4978.19     5666.31    312.09 o 
  -3   0   4     3915.78     4499.11    229.24 o 
  -2   0   4       32.30       31.83      5.69 o 
  -1   0   4     1078.55     1062.01     61.04 o 
   0   0   4     6461.77     6035.02   1119.50 o 
   1   0   4     5445.29     4316.19     55.00 o 
   2   0   4     3593.24     2869.51     49.67 o 
   3   0   4     5080.54     4553.75     70.36 o 
   4   0   4      100.34       88.97     11.51 o 
   5   0   4        9.25        1.95     10.32 o 
   6   0   4     1506.61     1326.19     38.63 o 
   7   0   4       16.71       16.94     15.52 o 
   8   0   4      182.88      188.18     32.71 o 
  -9   1   4        0.32       -8.74     19.56 o 
  -8   1   4       46.93       56.46     20.32 o 
  -7   1   4      488.20      464.93     31.03 o 
  -6   1   4      893.35      954.04     83.47 o 
  -5   1   4      809.40      933.76     45.34 o 
  -4   1   4     1133.30     1296.90     58.34 o 
  -3   1   4     2458.19     2630.63     73.65 o 
  -2   1   4      830.13      826.83     37.23 o 
  -1   1   4     4340.62     4268.03    296.26 o 
   0   1   4    14026.63    13486.68   1826.41 o 
   1   1   4     1169.18      938.33     18.59 o 
   2   1   4      573.38      486.28     15.75 o 
   3   1   4      147.37      101.81     10.41 o 
   4   1   4     3300.67     2870.42     31.41 o 
   5   1   4      707.67      658.98     18.35 o 
   6   1   4      934.55      867.99     23.33 o 
   7   1   4       31.85       24.75     11.16 o 
   8   1   4       44.10       30.34     13.12 o 
  -8   2   4        4.48       -4.56     18.12 o 
  -7   2   4       20.73       24.17     18.35 o 
  -6   2   4       94.99       95.72     11.59 o 
  -5   2   4      183.54      210.89     12.64 o 
  -4   2   4     1904.43     2095.26     61.29 o 
  -3   2   4     1940.61     2126.30     49.45 o 
  -2   2   4     1957.09     1978.39    102.52 o 
  -1   2   4      550.45      580.55     29.44 o 
   0   2   4      313.24      330.87     37.04 o 
   1   2   4     2755.57     2421.68    312.47 o 
   2   2   4     1189.11     1149.48    120.75 o 
   3   2   4     1758.98     1604.24     30.15 o 
   4   2   4      639.05      631.57     18.63 o 
   5   2   4      235.78      229.35     13.30 o 
   6   2   4      159.56      147.07     12.43 o 
   7   2   4       97.57       80.90     12.86 o 
   8   2   4      234.16      232.68     17.93 o 
  -8   3   4       23.90       26.72     18.75 o 
  -7   3   4        0.97       -1.70     12.67 o 
  -6   3   4        1.28       -0.82      9.15 o 
  -5   3   4       47.68       45.69      8.93 o 
  -4   3   4      147.99      174.91     10.77 o 
  -3   3   4      824.85      917.51     25.37 o 
  -2   3   4      184.31      205.99     10.00 o 
  -1   3   4     1554.82     1727.14    124.45 o 
   0   3   4     3198.80     3201.77    273.29 o 
   1   3   4       82.21       84.85     11.65 o 
   2   3   4     1355.28     1280.63    133.11 o 
   3   3   4      180.73      184.83     15.73 o 
   4   3   4       90.17       98.25      9.80 o 
   5   3   4       13.05       11.45      7.56 o 
   6   3   4        3.61       -5.10      8.31 o 
   7   3   4       25.09       23.59     11.08 o 
   8   3   4       70.86       52.60     13.45 o 
  -8   4   4        7.07        0.38     18.88 o 
  -7   4   4       11.67       22.91     13.90 o 
  -6   4   4       90.92       89.96     11.87 o 
  -5   4   4      205.17      187.21     12.26 o 
  -4   4   4      175.48      153.48     10.39 o 
  -3   4   4     1914.91     1857.44     59.86 o 
  -2   4   4      389.59      467.74     31.56 o 
  -1   4   4        6.30        6.78      4.12 o 
   0   4   4     1514.90     1465.17    123.17 o 
   1   4   4      408.35      401.78     48.42 o 
   2   4   4     1391.32     1381.44    158.08 o 
   3   4   4      729.30      674.29     49.63 o 
   4   4   4       74.20       72.19      8.21 o 
   5   4   4       43.39       38.32      8.73 o 
   6   4   4       17.99       23.57      8.48 o 
   7   4   4       69.69       59.42     11.87 o 
   8   4   4       31.91       22.05     13.11 o 
  -8   5   4      498.34      496.62     35.00 o 
  -7   5   4      284.52      286.32     21.18 o 
  -6   5   4      494.44      497.87     19.70 o 
  -5   5   4       22.50       22.17      9.04 o 
  -4   5   4     1484.88     1602.33     25.40 o 
  -3   5   4      767.24      678.67     20.33 o 
  -2   5   4      219.45      164.30     11.71 o 
  -1   5   4     7917.08     8546.12    585.01 o 
   0   5   4     6484.82     7237.79    484.55 o 
   1   5   4      890.33     1019.42     76.18 o 
   2   5   4      776.42      770.72     86.32 o 
   3   5   4       21.35       19.15      6.86 o 
   4   5   4      225.72      217.35     11.72 o 
   5   5   4      990.22      991.29     57.79 o 
   6   5   4     1167.77     1159.41     72.67 o 
   7   5   4      107.83      112.85     12.51 o 
   8   5   4       62.46       48.54     17.61 o 
  -8   6   4       27.13       28.58     17.07 o 
  -7   6   4      185.20      215.51     17.49 o 
  -6   6   4      171.12      147.50     14.22 o 
  -5   6   4      707.01      651.87     21.87 o 
  -4   6   4     1791.07     1745.06     38.54 o 
  -3   6   4     2620.42     2606.71     87.45 o 
  -2   6   4      756.50      721.43     27.42 o 
  -1   6   4       89.98      103.03      6.12 o 
   0   6   4     4555.63     5179.09    289.87 o 
   1   6   4     1996.34     1947.13    105.27 o 
   2   6   4     3355.01     3311.31    295.74 o 
   3   6   4     2041.93     2043.79    175.65 o 
   4   6   4       59.42       72.61     10.16 o 
   5   6   4      231.57      270.02     54.92 o 
   6   6   4      574.86      591.76    135.46 o 
   7   6   4      230.69      270.96     52.91 o 
   8   6   4       35.16       28.83     28.83 o 
  -8   7   4       39.73       32.10     18.08 o 
  -7   7   4      282.94      300.94     19.44 o 
  -6   7   4     1452.65     1439.56     42.22 o 
  -5   7   4      438.90      463.71     18.65 o 
  -4   7   4       73.27       56.33      9.75 o 
  -3   7   4       64.09       51.19      8.38 o 
  -2   7   4     2399.97     2278.16     97.70 o 
  -1   7   4     3370.78     3519.10    227.33 o 
   0   7   4      608.51      667.85     36.12 o 
   1   7   4     2062.33     2363.35    160.53 o 
   2   7   4        5.24       26.69      7.44 o 
   3   7   4      760.08      678.20    123.22 o 
   4   7   4     1927.14     2021.65    176.04 o 
   5   7   4      356.94      408.88     55.95 o 
   6   7   4      402.60      462.78     96.66 o 
   7   7   4        0.76       -8.30     17.84 o 
   8   7   4        1.91        4.07     20.05 o 
  -7   8   4        0.69      -10.11     14.50 o 
  -6   8   4       44.44       43.14     12.55 o 
  -5   8   4        5.97       10.64     10.02 o 
  -4   8   4      677.12      674.06     28.86 o 
  -3   8   4      190.45      195.56     13.98 o 
  -2   8   4       84.08       96.88      9.62 o 
  -1   8   4      354.78      447.67     30.62 o 
   0   8   4      394.45      333.78     26.85 o 
   1   8   4      203.17      204.40     11.95 o 
   2   8   4     2575.41     2766.07    184.34 o 
   3   8   4      168.29      180.12     21.26 o 
   4   8   4      323.71      353.79     64.05 o 
   5   8   4      276.61      267.29     36.77 o 
   6   8   4      102.57      102.82     20.58 o 
   7   8   4        4.94        0.83     18.46 o 
  -7   9   4        0.58        3.30     16.72 o 
  -6   9   4       11.48       -1.37     14.96 o 
  -5   9   4      249.16      233.53     19.39 o 
  -4   9   4        9.70       16.33      9.62 o 
  -3   9   4       79.36       74.39     11.89 o 
  -2   9   4      182.38      165.82     13.38 o 
  -1   9   4        2.39       -2.10      6.93 o 
   0   9   4        6.01        3.16      7.41 o 
   1   9   4       55.79       57.08      9.26 o 
   2   9   4     1649.80     1651.97     97.24 o 
   3   9   4      217.86      211.52     16.03 o 
   4   9   4      125.92      122.16     15.64 o 
   5   9   4       12.56       11.24     13.92 o 
   6   9   4       11.30       22.54     19.09 o 
   7   9   4      127.50       84.69     22.73 o 
  -7  10   4        0.57      -25.40     20.87 o 
  -6  10   4      145.86      159.57     26.16 o 
  -5  10   4       48.29       36.92     18.96 o 
  -4  10   4       56.39       43.40     18.93 o 
  -3  10   4       62.88       61.32     17.26 o 
  -2  10   4        2.32        8.62     13.70 o 
  -1  10   4      156.87      150.51     13.42 o 
   0  10   4       90.34       84.82     10.14 o 
   1  10   4       12.20        5.53      8.39 o 
   2  10   4      340.15      382.53     20.19 o 
   3  10   4      503.85      523.37     38.85 o 
   4  10   4        7.97       -1.65     12.14 o 
   5  10   4      126.32      144.09     20.87 o 
   6  10   4        4.72       13.22     14.16 o 
  -6  11   4      172.22      187.04     27.87 o 
  -5  11   4      262.24      238.07     28.82 o 
  -4  11   4       50.80       55.66     19.61 o 
  -3  11   4      609.52      543.62     32.03 o 
  -2  11   4      487.90      456.38     29.13 o 
  -1  11   4      572.36      606.44     30.57 o 
   0  11   4     1152.20     1336.83     54.32 o 
   1  11   4      860.04      926.20     38.57 o 
   2  11   4      104.28      138.41     13.38 o 
   3  11   4      102.36       93.49     15.39 o 
   4  11   4       47.34       51.89     15.64 o 
   5  11   4      227.93      245.49     22.02 o 
   6  11   4      283.85      293.89     25.08 o 
  -5  12   4       35.55       36.86     21.76 o 
  -4  12   4      581.48      540.11     36.54 o 
  -3  12   4      347.72      327.73     28.63 o 
  -2  12   4      172.47      214.18     24.82 o 
  -1  12   4       35.46       52.42     18.24 o 
   0  12   4       48.21       32.62     13.64 o 
   1  12   4      836.22      805.96     38.50 o 
   2  12   4      407.71      502.84     33.14 o 
   3  12   4      415.18      487.42     32.44 o 
   4  12   4      356.46      432.86     26.92 o 
   5  12   4        6.72       13.12     14.67 o 
  -5  13   4        6.21       -0.36     23.00 o 
  -4  13   4       16.06       26.36     21.58 o 
  -3  13   4       23.85        9.83     19.55 o 
  -2  13   4      261.08      216.24     26.27 o 
  -1  13   4     1851.19     1810.12     40.75 o 
   0  13   4      266.65      299.11     21.55 o 
   1  13   4        4.61       23.46     14.12 o 
   2  13   4        3.84       -4.83     18.47 o 
   3  13   4      222.54      182.99     21.19 o 
   4  13   4      238.92      224.75     24.52 o 
   5  13   4      318.52      309.03     42.21 o 
  -4  14   4       62.35       41.34     24.32 o 
  -3  14   4       80.73       79.59     25.85 o 
  -2  14   4       56.54       61.96     23.24 o 
  -1  14   4        2.75       19.67     21.60 o 
   0  14   4      138.56      104.00     18.57 o 
   1  14   4      114.07       91.39     15.95 o 
   2  14   4      297.71      285.69     23.50 o 
   3  14   4       29.79       28.06     18.02 o 
   4  14   4       28.04       41.25     20.41 o 
  -3  15   4        0.04       -5.40     23.10 o 
  -2  15   4      209.05      190.58     29.29 o 
  -1  15   4      161.24      179.92     37.75 o 
   0  15   4        6.85        4.78     16.89 o 
   1  15   4        5.66        9.47     22.39 o 
   2  15   4      116.27       98.32     21.85 o 
  -8   1   5       76.76       65.60     20.73 o 
  -7   1   5      117.51      112.10     20.43 o 
  -6   1   5       13.15        8.92     13.64 o 
  -5   1   5      379.41      417.58     21.54 o 
  -4   1   5       15.33       10.17      6.67 o 
  -3   1   5       84.53       89.29      7.36 o 
  -2   1   5      463.20      487.48     28.90 o 
  -1   1   5     5757.66     5924.72    224.00 o 
   0   1   5      438.37      494.70     74.29 o 
   1   1   5        7.75       12.64      4.61 o 
   2   1   5      584.61      542.89     17.64 o 
   3   1   5      117.43      109.85     11.07 o 
   4   1   5       92.86       80.00     11.86 o 
   5   1   5      105.26      103.40     14.16 o 
   6   1   5      258.66      250.78     17.80 o 
   7   1   5      145.58      136.91     14.02 o 
   8   1   5        0.25        6.25     11.95 o 
  -8   2   5      467.05      471.11     34.45 o 
  -7   2   5       11.25       11.72     16.26 o 
  -6   2   5       28.80       41.80     12.11 o 
  -5   2   5      111.95      120.35     10.80 o 
  -4   2   5     5286.11     5582.47    171.56 o 
  -3   2   5     3479.71     3631.37    127.64 o 
  -2   2   5     7343.21     7286.51    433.09 o 
  -1   2   5      517.86      504.04     32.74 o 
   0   2   5      363.43      338.61     45.17 o 
   1   2   5     1129.38      991.88    134.70 o 
   2   2   5     6505.47     6028.40    693.05 o 
   3   2   5     1574.20     1414.80     29.83 o 
   4   2   5     3519.78     3296.67     49.40 o 
   5   2   5        8.64        6.50     10.29 o 
   6   2   5       30.63       18.60     10.57 o 
   7   2   5       11.63       30.05     13.51 o 
   8   2   5      149.09      131.21     18.86 o 
  -8   3   5       91.65       97.21     22.23 o 
  -7   3   5      160.09      143.23     21.37 o 
  -6   3   5      952.14     1006.73     35.00 o 
  -5   3   5      957.06      967.96     26.55 o 
  -4   3   5       10.12       30.04     12.12 o 
  -3   3   5      816.94      916.51     28.61 o 
  -2   3   5      144.20      231.37     17.13 o 
  -1   3   5     7332.31     6763.43    560.45 o 
   0   3   5     1371.75     1271.56    113.02 o 
   1   3   5     5268.88     4878.76    602.91 o 
   2   3   5       37.72       53.41      7.03 o 
   3   3   5      462.88      414.67     30.25 o 
   4   3   5      392.03      302.56     18.20 o 
   5   3   5     1111.38     1023.55     32.95 o 
   6   3   5      236.28      227.47     16.81 o 
   7   3   5       78.79       85.97     15.39 o 
   8   3   5       31.96       20.71     14.73 o 
  -8   4   5      395.81      380.81     32.40 o 
  -7   4   5      118.34      133.81     21.57 o 
  -6   4   5       31.16       37.23     11.13 o 
  -5   4   5      537.48      543.08     18.62 o 
  -4   4   5     1908.74     1975.92     36.58 o 
  -3   4   5      970.27      936.99     36.05 o 
  -2   4   5     5178.05     5460.62    313.88 o 
  -1   4   5      190.78      181.39     12.88 o 
   0   4   5      424.80      469.35     33.71 o 
   1   4   5     3609.45     3237.06    315.24 o 
   2   4   5     5581.12     5292.14    569.41 o 
   3   4   5     1057.78      974.34    110.45 o 
   4   4   5      666.67      664.97     59.73 o 
   5   4   5      393.89      463.62     38.15 o 
   6   4   5       61.19       70.41     19.22 o 
   7   4   5      134.08      128.14     14.82 o 
   8   4   5      147.53      152.11     17.27 o 
  -8   5   5        3.60       17.52     19.60 o 
  -7   5   5       74.64       71.29     14.15 o 
  -6   5   5      465.42      490.20     20.22 o 
  -5   5   5        6.58        0.45      8.56 o 
  -4   5   5     1097.28     1118.36     33.33 o 
  -3   5   5       35.02       27.37      7.13 o 
  -2   5   5     2800.37     2931.00    192.37 o 
  -1   5   5      603.51      562.64     35.35 o 
   0   5   5     1248.26     1243.92     87.71 o 
   1   5   5      748.31      764.54     68.48 o 
   2   5   5        6.27        3.84      5.90 o 
   3   5   5      603.81      562.40     45.68 o 
   4   5   5      492.82      419.08     45.12 o 
   5   5   5      381.01      381.69     27.07 o 
   6   5   5      120.29      133.70     19.79 o 
   7   5   5        0.16        0.27     17.42 o 
   8   5   5        1.14       -3.24     19.01 o 
  -8   6   5        7.10       12.39     20.36 o 
  -7   6   5        9.61        1.06     12.65 o 
  -6   6   5        1.02       -0.01     10.51 o 
  -5   6   5       75.81       63.33     10.96 o 
  -4   6   5       23.12       29.29      9.00 o 
  -3   6   5        0.30       -0.81      6.97 o 
  -2   6   5       15.65       13.60      6.32 o 
  -1   6   5      412.72      421.68     29.97 o 
   0   6   5      614.52      636.68     37.04 o 
   1   6   5       36.49       60.28      5.83 o 
   2   6   5      233.41      248.20     36.09 o 
   3   6   5      231.87      232.14     19.71 o 
   4   6   5       77.48       69.67     17.93 o 
   5   6   5      172.71      186.32     54.05 o 
   6   6   5       19.73       16.70     16.88 o 
   7   6   5        9.18       15.13     19.76 o 
   8   6   5       11.67       20.07     21.57 o 
  -7   7   5      124.24       99.85     15.90 o 
  -6   7   5       54.55       52.67     12.44 o 
  -5   7   5       26.94       17.08     10.22 o 
  -4   7   5        3.92        7.82      8.58 o 
  -3   7   5        3.64        4.85      7.35 o 
  -2   7   5       20.60       16.73      6.89 o 
  -1   7   5      592.37      630.44     40.67 o 
   0   7   5      436.82      517.45     47.28 o 
   1   7   5     2346.58     2712.12    199.99 o 
   2   7   5      130.87      130.63     10.67 o 
   3   7   5        1.15        1.47      9.76 o 
   4   7   5       15.74        1.48     12.35 o 
   5   7   5        2.34        7.94     15.37 o 
   6   7   5        1.85        6.00     17.75 o 
   7   7   5       63.95       86.51     22.37 o 
  -7   8   5        0.63        5.60     13.73 o 
  -6   8   5       16.40       12.32     12.07 o 
  -5   8   5      127.14      104.53     13.55 o 
  -4   8   5      949.41      915.40     32.38 o 
  -3   8   5     1835.36     1837.57     76.65 o 
  -2   8   5     1407.61     1447.38     88.60 o 
  -1   8   5      397.16      410.43     27.86 o 
   0   8   5      188.74      159.92     14.32 o 
   1   8   5       35.45       46.26      8.49 o 
   2   8   5     2580.14     2840.31    175.14 o 
   3   8   5      476.04      528.67     46.59 o 
   4   8   5     1398.03     1472.06    212.16 o 
   5   8   5      153.25      180.70     22.55 o 
   6   8   5       61.18       31.25     18.48 o 
   7   8   5        1.59        4.62     19.46 o 
  -7   9   5      146.13      154.26     22.46 o 
  -6   9   5      239.46      258.34     29.27 o 
  -5   9   5      406.38      426.27     20.31 o 
  -4   9   5      225.20      226.54     17.56 o 
  -3   9   5        2.90        7.42     10.79 o 
  -2   9   5      723.17      598.27     35.17 o 
  -1   9   5     1519.54     1339.16     77.48 o 
   0   9   5     2131.27     2113.60    125.25 o 
   1   9   5      620.69      684.27     46.43 o 
   2   9   5        5.37       16.69      9.36 o 
   3   9   5       80.85      104.39     15.07 o 
   4   9   5      190.05      194.69     17.36 o 
   5   9   5      421.47      475.26     45.83 o 
   6   9   5      621.75      710.98     48.17 o 
   7   9   5       17.30       17.81     21.84 o 
  -6  10   5        0.10       -4.66     20.44 o 
  -5  10   5      231.28      217.62     26.41 o 
  -4  10   5      613.68      545.92     33.61 o 
  -3  10   5      528.24      495.87     30.30 o 
  -2  10   5      330.67      373.75     20.80 o 
  -1  10   5      359.32      362.61     22.29 o 
   0  10   5      363.36      292.77     16.13 o 
   1  10   5      239.89      201.16     13.74 o 
   2  10   5      951.92      971.17     51.37 o 
   3  10   5      673.09      714.04     60.13 o 
   4  10   5       71.49      133.73     17.76 o 
   5  10   5       24.31        4.52     17.88 o 
   6  10   5        1.15        7.06     19.35 o 
  -6  11   5      147.50      127.41     28.48 o 
  -5  11   5      134.77      149.90     27.15 o 
  -4  11   5      206.52      247.57     27.13 o 
  -3  11   5      222.32      210.16     24.94 o 
  -2  11   5       20.56       -0.67     16.12 o 
  -1  11   5      348.20      304.63     26.15 o 
   0  11   5      964.46      898.71     42.73 o 
   1  11   5       97.76      124.12     12.90 o 
   2  11   5       81.02       79.58     12.70 o 
   3  11   5      445.38      379.98     23.58 o 
   4  11   5      612.62      618.32     42.61 o 
   5  11   5      180.99      175.89     21.45 o 
   6  11   5       53.89       57.45     23.12 o 
  -5  12   5        3.28       -9.12     21.38 o 
  -4  12   5        1.72        4.49     19.97 o 
  -3  12   5        6.39        1.11     18.23 o 
  -2  12   5        6.22       -7.83     16.78 o 
  -1  12   5       64.38       55.42     18.64 o 
   0  12   5       22.77       23.88     17.86 o 
   1  12   5      305.93      235.76     19.77 o 
   2  12   5       42.52       42.35     20.15 o 
   3  12   5        4.48        5.02     14.59 o 
   4  12   5       42.66       59.36     17.97 o 
   5  12   5      207.63      240.97     27.98 o 
  -4  13   5        0.09       -7.26     22.75 o 
  -3  13   5       68.74       61.87     23.15 o 
  -2  13   5      113.22      107.34     23.56 o 
  -1  13   5       92.75      110.91     23.81 o 
   0  13   5       13.35       51.36     20.37 o 
   1  13   5      271.82      274.86     27.43 o 
   2  13   5       97.85      139.91     25.20 o 
   3  13   5      157.95      152.53     27.17 o 
   4  13   5        2.31       -1.43     23.74 o 
  -4  14   5        3.98       -1.17     24.63 o 
  -3  14   5       89.95      119.19     26.08 o 
  -2  14   5      100.23      134.15     26.56 o 
  -1  14   5      240.65      286.39     30.05 o 
   0  14   5       27.91        9.68     20.11 o 
   1  14   5       99.07       76.76     23.44 o 
   2  14   5        9.16        7.91     21.40 o 
   3  14   5      458.76      546.05     39.00 o 
  -2  15   5       44.14       21.35     24.03 o 
  -1  15   5      382.44      369.54     34.30 o 
   0  15   5      230.87      258.35     24.85 o 
   1  15   5      364.97      403.51     33.86 o 
   2  15   5       75.78      101.79     26.25 o 
  -8   0   6       39.25       62.18     29.14 o 
  -7   0   6      108.50       96.49     28.52 o 
  -6   0   6      518.72      525.14     41.34 o 
  -5   0   6      672.43      717.88     41.49 o 
  -4   0   6      536.77      492.54     32.86 o 
  -3   0   6     1317.90     1336.47     37.82 o 
  -2   0   6     2698.28     2363.81     61.59 o 
  -1   0   6     6717.16     6546.19    426.31 o 
   0   0   6      963.58     1164.03     32.51 o 
   1   0   6      277.63      208.75     18.30 o 
   2   0   6      551.10      400.54     24.26 o 
   3   0   6     3205.57     2808.38     62.13 o 
   4   0   6      393.41      364.32     28.59 o 
   5   0   6       18.43       26.62     17.22 o 
   6   0   6      305.51      373.60     35.67 o 
   7   0   6      514.17      437.52     43.01 o 
   8   0   6      178.27      167.02     33.66 o 
  -8   1   6       64.57       72.25     22.12 o 
  -7   1   6      322.31      305.95     26.73 o 
  -6   1   6     1041.79     1025.40     37.28 o 
  -5   1   6      806.36      835.90     54.84 o 
  -4   1   6      575.57      577.78     35.26 o 
  -3   1   6       71.12       64.77      5.85 o 
  -2   1   6     1312.30     1257.30     21.26 o 
  -1   1   6     4689.60     4933.72    201.43 o 
   0   1   6     3441.60     3417.36    263.06 o 
   1   1   6     4644.00     4268.47    498.07 o 
   2   1   6      136.12      110.61     11.05 o 
   3   1   6       24.05       37.43      9.65 o 
   4   1   6      408.33      339.26     20.38 o 
   5   1   6      362.01      333.63     22.37 o 
   6   1   6      413.67      393.93     26.33 o 
   7   1   6      250.21      233.91     23.60 o 
   8   1   6       29.89       24.70     18.92 o 
  -8   2   6      199.25      189.23     32.31 o 
  -7   2   6        1.11        2.17     15.94 o 
  -6   2   6       20.09       28.91     12.44 o 
  -5   2   6       15.19       23.87      8.76 o 
  -4   2   6      261.54      258.57     15.78 o 
  -3   2   6     1513.05     1571.81     87.21 o 
  -2   2   6     2228.16     2220.25    153.29 o 
  -1   2   6       50.70       79.90      6.14 o 
   0   2   6      684.51      743.10     73.55 o 
   1   2   6      696.10      627.96     82.30 o 
   2   2   6       31.61       32.13      7.20 o 
   3   2   6      357.36      288.23     17.33 o 
   4   2   6      307.11      308.16     19.16 o 
   5   2   6        3.46        1.02     10.58 o 
   6   2   6      102.77      102.08     17.54 o 
   7   2   6       33.83       27.77     15.81 o 
   8   2   6        1.18      -10.65     16.13 o 
  -8   3   6       16.43        5.95     19.46 o 
  -7   3   6       55.50       45.64     18.14 o 
  -6   3   6       13.21       27.09     12.55 o 
  -5   3   6        5.35        8.97      8.60 o 
  -4   3   6      260.09      284.48     14.72 o 
  -3   3   6      862.60      971.14     45.85 o 
  -2   3   6      357.07      416.59     31.02 o 
  -1   3   6       39.18       39.09      4.95 o 
   0   3   6      170.54      174.78     10.38 o 
   1   3   6        0.24       -2.08      5.33 o 
   2   3   6        0.46        1.27      6.11 o 
   3   3   6      117.98      154.32     25.04 o 
   4   3   6       55.70       57.14     10.30 o 
   5   3   6      578.83      512.94     25.35 o 
   6   3   6        0.13        7.24     13.39 o 
   7   3   6        9.63        0.66     15.29 o 
   8   3   6        6.49        9.88     18.90 o 
  -8   4   6       29.74       16.92     20.03 o 
  -7   4   6        1.38       -8.43     16.82 o 
  -6   4   6      160.91      184.29     14.82 o 
  -5   4   6       80.02       84.23     11.29 o 
  -4   4   6       71.28       83.69      9.91 o 
  -3   4   6      631.77      592.26     32.05 o 
  -2   4   6       43.59       29.07      6.77 o 
  -1   4   6     1219.10     1267.32    103.17 o 
   0   4   6        1.19       -0.18      5.09 o 
   1   4   6        6.00       11.14      6.24 o 
   2   4   6       28.03       31.72      7.42 o 
   3   4   6     1167.74     1206.30    105.97 o 
   4   4   6      682.92      701.71     72.68 o 
   5   4   6      115.05      114.36     13.78 o 
   6   4   6      133.55      133.79     16.17 o 
   7   4   6       20.44        9.49     14.59 o 
   8   4   6        0.39      -16.74     18.03 o 
  -8   5   6        9.72       15.34     21.01 o 
  -7   5   6      223.06      208.84     20.01 o 
  -6   5   6      877.17      892.78     27.88 o 
  -5   5   6      852.07      867.04     25.89 o 
  -4   5   6      518.57      489.42     17.78 o 
  -3   5   6       35.46       47.29      8.20 o 
  -2   5   6     1072.97     1122.36     91.37 o 
  -1   5   6     1170.96     1174.44     86.39 o 
   0   5   6     1787.81     1860.62    143.08 o 
   1   5   6     1964.01     1876.21    149.16 o 
   2   5   6      730.64      727.89     66.38 o 
   3   5   6      785.59      827.70     78.74 o 
   4   5   6      110.17      106.11     12.11 o 
   5   5   6      617.58      665.56     68.92 o 
   6   5   6      278.87      307.81     47.84 o 
   7   5   6       75.99       91.62     21.61 o 
   8   5   6        5.98       -4.69     20.15 o 
  -7   6   6        4.12       10.03     13.48 o 
  -6   6   6      253.43      257.78     17.40 o 
  -5   6   6       78.00       82.20     11.75 o 
  -4   6   6      272.30      267.78     15.03 o 
  -3   6   6     2367.96     2285.08    133.67 o 
  -2   6   6     1649.68     1642.00    104.46 o 
  -1   6   6      331.86      337.02     24.71 o 
   0   6   6      350.39      421.25     28.49 o 
   1   6   6      765.40      725.43     55.33 o 
   2   6   6     1236.96     1129.33    117.80 o 
   3   6   6      850.67      856.80    133.22 o 
   4   6   6     1221.07     1355.23    244.74 o 
   5   6   6       19.13       32.05     15.70 o 
   6   6   6       19.25       26.11     17.91 o 
   7   6   6        4.10        5.94     19.29 o 
  -7   7   6      242.03      246.53     19.24 o 
  -6   7   6       51.74       46.29     12.67 o 
  -5   7   6      560.63      544.41     23.74 o 
  -4   7   6      323.12      311.72     16.51 o 
  -3   7   6       67.51       83.88     10.30 o 
  -2   7   6      336.50      323.67     15.12 o 
  -1   7   6      888.60      859.38     66.58 o 
   0   7   6     2793.52     2813.98    243.53 o 
   1   7   6     2875.39     2980.59    280.17 o 
   2   7   6       85.03       88.42     15.45 o 
   3   7   6       41.37       28.33     13.01 o 
   4   7   6      239.00      227.48     27.70 o 
   5   7   6      339.31      387.80     70.27 o 
   6   7   6      114.76      128.64     32.04 o 
   7   7   6      179.33      218.88     51.73 o 
  -7   8   6       90.09       88.18     16.31 o 
  -6   8   6        5.51        5.38     12.96 o 
  -5   8   6      173.80      142.48     14.97 o 
  -4   8   6      258.58      259.74     15.81 o 
  -3   8   6      150.83      135.27     16.07 o 
  -2   8   6      593.64      584.17     31.28 o 
  -1   8   6       30.20       14.15     10.05 o 
   0   8   6       45.58       36.78      8.95 o 
   1   8   6      229.36      208.47     14.03 o 
   2   8   6     1502.64     1452.87    162.91 o 
   3   8   6       56.55       43.06     15.19 o 
   4   8   6       80.24       95.33     18.41 o 
   5   8   6       43.02       50.47     17.52 o 
   6   8   6       72.54       56.39     20.83 o 
   7   8   6      165.18      177.21     27.43 o 
  -7   9   6       42.37       37.68     18.93 o 
  -6   9   6        0.08       -0.14     12.41 o 
  -5   9   6       44.45       36.84     15.13 o 
  -4   9   6       86.35       75.21     14.48 o 
  -3   9   6        0.35        1.43     10.74 o 
  -2   9   6      190.77      200.24     16.30 o 
  -1   9   6     1255.62     1101.44     76.29 o 
   0   9   6       57.41       83.20     16.31 o 
   1   9   6       96.93      110.19     11.79 o 
   2   9   6        2.97        6.12      9.69 o 
   3   9   6      166.19      183.41     26.41 o 
   4   9   6       26.45       25.66     15.73 o 
   5   9   6      222.94      225.89     25.43 o 
   6   9   6       22.82       15.28     20.21 o 
  -6  10   6        2.94       19.91     23.26 o 
  -5  10   6        9.84        2.91     19.32 o 
  -4  10   6        3.54        4.47     17.14 o 
  -3  10   6       20.97       24.23     13.12 o 
  -2  10   6       13.54       28.38     12.52 o 
  -1  10   6      670.76      670.95     39.22 o 
   0  10   6       59.58       67.30     12.92 o 
   1  10   6      146.99      135.89     13.66 o 
   2  10   6      242.97      251.15     15.86 o 
   3  10   6       80.81       50.12     14.34 o 
   4  10   6      535.36      555.16    114.16 o 
   5  10   6      126.01      149.98     23.31 o 
   6  10   6      179.57      194.93     52.46 o 
  -6  11   6      130.61      142.67     30.80 o 
  -5  11   6      408.63      414.19     34.53 o 
  -4  11   6       17.38       -9.66     19.75 o 
  -3  11   6      504.63      510.27     34.32 o 
  -2  11   6        8.61        4.52     16.72 o 
  -1  11   6      727.38      658.77     36.17 o 
   0  11   6      531.61      558.62     56.57 o 
   1  11   6      386.67      462.59     32.66 o 
   2  11   6      104.66      175.72     18.45 o 
   3  11   6      327.13      365.23     36.33 o 
   4  11   6       70.71       59.00     20.25 o 
   5  11   6       25.41       32.85     21.63 o 
  -5  12   6      188.94      155.79     27.58 o 
  -4  12   6       26.08       23.30     22.99 o 
  -3  12   6      608.91      644.73     41.74 o 
  -2  12   6      398.61      414.46     34.10 o 
  -1  12   6       37.03       52.30     19.61 o 
   0  12   6        3.22       -4.08     16.68 o 
   1  12   6        4.33        7.73     17.51 o 
   2  12   6      649.44      610.13     53.36 o 
   3  12   6      325.00      349.24     24.05 o 
   4  12   6      498.18      600.18     47.09 o 
   5  12   6       54.73       71.98     23.82 o 
  -4  13   6      118.32      155.62     28.21 o 
  -3  13   6       28.31       18.27     22.34 o 
  -2  13   6        6.69       23.74     19.83 o 
  -1  13   6      362.99      339.17     48.13 o 
   0  13   6       10.76        5.63     20.52 o 
   1  13   6      744.68      820.38     39.91 o 
   2  13   6      105.02      156.94     25.45 o 
   3  13   6       22.55       16.84     23.66 o 
   4  13   6       22.78        8.57     23.46 o 
  -3  14   6      173.20      148.32     28.24 o 
  -2  14   6       66.40       75.33     34.64 o 
  -1  14   6        5.14       -3.57     20.56 o 
   0  14   6       57.49       30.08     23.50 o 
   1  14   6      346.21      265.87     30.31 o 
   2  14   6      363.78      365.74     49.62 o 
   3  14   6      102.57      103.12     28.31 o 
  -1  15   6        0.86       -8.09     24.23 o 
   0  15   6       91.86       69.64     26.63 o 
   1  15   6       48.44       50.88     38.56 o 
  -8   1   7        0.49        6.16     19.06 o 
  -7   1   7        0.90       -8.21     17.46 o 
  -6   1   7       42.21       39.77     16.16 o 
  -5   1   7     1565.51     1679.73    122.86 o 
  -4   1   7        3.43       -2.10     10.53 o 
  -3   1   7       91.63       79.45      9.37 o 
  -2   1   7      145.02      172.72      9.72 o 
  -1   1   7      642.26      733.99     33.41 o 
   0   1   7      265.71      264.55     19.62 o 
   1   1   7     3984.97     3965.75    440.09 o 
   2   1   7      529.83      503.08     60.52 o 
   3   1   7       75.68       59.63     11.57 o 
   4   1   7       11.98       11.99     10.65 o 
   5   1   7      264.07      264.35     21.35 o 
   6   1   7       61.94       59.70     16.03 o 
   7   1   7       22.13       12.63     16.13 o 
   8   1   7       11.20        6.40     18.46 o 
  -8   2   7        3.46      -15.55     19.57 o 
  -7   2   7      568.79      543.14     33.71 o 
  -6   2   7       14.17       10.12     15.12 o 
  -5   2   7      132.70      144.39     14.97 o 
  -4   2   7      161.68      193.07     13.50 o 
  -3   2   7     1416.80     1406.06     82.73 o 
  -2   2   7     2046.39     1787.57     50.28 o 
  -1   2   7      720.40      699.86     36.21 o 
   0   2   7       71.82      104.54      9.20 o 
   1   2   7      383.62      339.80     34.46 o 
   2   2   7     1537.09     1397.34    131.08 o 
   3   2   7      617.95      592.43     66.05 o 
   4   2   7      361.07      355.84     21.70 o 
   5   2   7      820.76      786.03     31.19 o 
   6   2   7      121.01      134.87     19.60 o 
   7   2   7        9.73       19.09     15.95 o 
   8   2   7        1.55       -1.20     18.51 o 
  -8   3   7       25.84       11.12     20.14 o 
  -7   3   7      311.19      276.29     27.09 o 
  -6   3   7      144.65      163.69     17.41 o 
  -5   3   7      952.34      952.64     26.97 o 
  -4   3   7     1073.19     1093.10     41.37 o 
  -3   3   7     1789.46     1745.53    105.29 o 
  -2   3   7       55.07       89.80      9.41 o 
  -1   3   7     2528.17     2695.58    146.63 o 
   0   3   7     2510.42     2423.51    214.40 o 
   1   3   7     2025.38     1969.13    208.08 o 
   2   3   7      882.89      801.11     89.75 o 
   3   3   7      478.82      520.08     49.89 o 
   4   3   7       18.24       24.59      9.92 o 
   5   3   7       52.67       52.64     12.35 o 
   6   3   7       32.75       48.69     13.80 o 
   7   3   7      141.40      123.01     20.79 o 
   8   3   7       16.24       25.50     17.29 o 
  -8   4   7      131.21      147.30     26.05 o 
  -7   4   7       34.21       30.42     19.09 o 
  -6   4   7      124.05      128.85     19.97 o 
  -5   4   7        0.32        0.24      9.58 o 
  -4   4   7      141.89      183.15     12.85 o 
  -3   4   7     1058.81     1039.43     52.73 o 
  -2   4   7      927.96      835.68     60.95 o 
  -1   4   7      993.13      956.55     70.59 o 
   0   4   7      864.94      859.92     83.86 o 
   1   4   7     1225.70     1178.97    117.41 o 
   2   4   7      380.48      354.02     36.07 o 
   3   4   7     2321.85     2190.85    211.45 o 
   4   4   7      834.38      856.14    125.14 o 
   5   4   7      102.05      110.62     14.35 o 
   6   4   7        0.20       -1.24     12.43 o 
   7   4   7       28.45       25.52     19.97 o 
  -7   5   7       11.48       -1.72     18.90 o 
  -6   5   7       98.30      119.18     14.21 o 
  -5   5   7      389.85      403.70     18.87 o 
  -4   5   7      175.31      175.85     13.06 o 
  -3   5   7       11.28       16.76      8.19 o 
  -2   5   7       63.62       60.41      8.64 o 
  -1   5   7       78.81       76.76      8.76 o 
   0   5   7     2506.67     2561.26    194.64 o 
   1   5   7      229.67      207.18     19.25 o 
   2   5   7       74.11       75.26     11.06 o 
   3   5   7      202.71      215.33     27.42 o 
   4   5   7       20.65       19.94      9.86 o 
   5   5   7        2.64        6.42     15.33 o 
   6   5   7      137.18      172.80     37.24 o 
   7   5   7       16.38       21.31     22.58 o 
  -7   6   7      172.94      161.64     19.93 o 
  -6   6   7        4.06        3.82     11.81 o 
  -5   6   7       75.07       78.60     12.83 o 
  -4   6   7       28.79       25.70      9.97 o 
  -3   6   7        0.40       -0.53      7.99 o 
  -2   6   7       20.97       32.02      8.84 o 
  -1   6   7       13.19       19.92      7.97 o 
   0   6   7      184.67      201.37     14.05 o 
   1   6   7      823.91      781.94     66.09 o 
   2   6   7        5.06        9.31     11.65 o 
   3   6   7      132.97      113.83     16.76 o 
   4   6   7        0.12       -0.18     14.23 o 
   5   6   7       33.20       22.00     17.64 o 
   6   6   7       95.57      119.32     22.18 o 
   7   6   7       13.49       25.77     20.07 o 
  -7   7   7       12.85       13.45     16.97 o 
  -6   7   7        4.46        5.36     12.99 o 
  -5   7   7      213.34      222.25     15.96 o 
  -4   7   7      417.77      391.87     20.90 o 
  -3   7   7       11.18        5.96      8.85 o 
  -2   7   7      425.13      387.63     18.54 o 
  -1   7   7       30.15       36.21     10.44 o 
   0   7   7      860.90      892.66     87.64 o 
   1   7   7       34.81       30.77     10.60 o 
   2   7   7        6.46        1.20     12.36 o 
   3   7   7       99.92      132.40     17.91 o 
   4   7   7      200.99      217.00     22.32 o 
   5   7   7        7.39       -0.93     15.80 o 
   6   7   7       27.56       23.68     19.54 o 
   7   7   7       89.58      135.88     26.19 o 
  -7   8   7       11.87       19.50     15.82 o 
  -6   8   7       40.33       35.92     14.20 o 
  -5   8   7      260.60      242.95     16.93 o 
  -4   8   7      101.72      113.62     13.43 o 
  -3   8   7      778.57      699.86     41.84 o 
  -2   8   7      470.12      493.72     50.69 o 
  -1   8   7     1721.80     1708.29    128.55 o 
   0   8   7      183.38      237.47     22.34 o 
   1   8   7      111.69      114.31     14.25 o 
   2   8   7      126.50      130.52     26.50 o 
   3   8   7      160.60      203.50     21.62 o 
   4   8   7     1005.62     1146.16    188.97 o 
   5   8   7       38.76       94.71     22.25 o 
   6   8   7      171.68      212.18     26.59 o 
  -6   9   7      138.51      154.89     20.69 o 
  -5   9   7      525.22      481.43     26.49 o 
  -4   9   7      121.40      121.39     17.05 o 
  -3   9   7      519.48      468.68     23.96 o 
  -2   9   7      446.63      395.70     21.92 o 
  -1   9   7      212.54      224.51     17.15 o 
   0   9   7      608.50      630.34     64.72 o 
   1   9   7      689.32      726.99     59.55 o 
   2   9   7     1148.87     1221.96    180.04 o 
   3   9   7      115.08      157.12     24.67 o 
   4   9   7      399.06      384.97     39.52 o 
   5   9   7       87.00       83.79     21.21 o 
   6   9   7      214.61      230.58     50.81 o 
  -6  10   7       61.88       89.88     26.62 o 
  -5  10   7       12.40       -0.43     21.29 o 
  -4  10   7       17.32       16.18     14.82 o 
  -3  10   7     2308.00     2106.47     52.32 o 
  -2  10   7      113.54      102.33     15.83 o 
  -1  10   7     1121.51     1050.43     63.18 o 
   0  10   7        3.21        4.55     11.98 o 
   1  10   7       89.67       69.79     14.04 o 
   2  10   7      292.95      264.53     24.81 o 
   3  10   7      300.65      331.47     33.05 o 
   4  10   7      177.38      167.14     24.05 o 
   5  10   7       46.68       59.74     21.81 o 
  -5  11   7       15.75        3.76     21.74 o 
  -4  11   7        4.10       -1.86     21.14 o 
  -3  11   7      307.50      350.37     30.37 o 
  -2  11   7       28.79       16.85     13.92 o 
  -1  11   7      433.77      385.62     23.29 o 
   0  11   7      122.40      110.17     15.49 o 
   1  11   7      247.76      234.12     19.50 o 
   2  11   7       39.93       40.37     14.80 o 
   3  11   7       38.03       43.78     19.65 o 
   4  11   7       58.75       63.64     21.21 o 
   5  11   7      111.62      129.95     26.48 o 
  -4  12   7       40.70       55.85     24.04 o 
  -3  12   7       88.09       69.52     23.78 o 
  -2  12   7       16.17       27.60     21.12 o 
  -1  12   7       52.12       48.81     21.26 o 
   0  12   7       21.09       32.80     20.06 o 
   1  12   7       63.10       61.51     15.78 o 
   2  12   7       81.58       60.22     16.76 o 
   3  12   7      137.87      104.23     23.54 o 
   4  12   7        5.96       -7.06     19.56 o 
  -4  13   7        1.60       12.22     24.34 o 
  -3  13   7      326.99      332.65     33.67 o 
  -2  13   7        0.45        4.33     22.61 o 
  -1  13   7       19.62       18.03     21.72 o 
   0  13   7       15.90       10.65     20.98 o 
   1  13   7       93.33      123.38     24.81 o 
   2  13   7      208.01      303.14     47.33 o 
   3  13   7      119.35      133.85     43.61 o 
  -2  14   7       69.73       82.75     27.65 o 
  -1  14   7      103.36      142.88     28.97 o 
   0  14   7      279.98      301.89     32.63 o 
   1  14   7       44.50       33.76     24.17 o 
   2  14   7       12.20       25.54     34.01 o 
  -8   0   8       32.08       24.12     30.00 o 
  -7   0   8      839.67      771.03     56.55 o 
  -6   0   8      692.30      695.39     48.82 o 
  -4   0   8        5.93       27.68     18.04 o 
  -3   0   8     1628.17     1562.36     53.81 o 
  -2   0   8     2405.76     2313.03     37.09 o 
  -1   0   8     1683.30     1693.43    120.25 o 
   0   0   8      719.91      634.65     82.80 o 
   1   0   8        5.56       13.70      8.97 o 
   2   0   8      229.85      213.30     25.28 o 
   3   0   8      774.87      762.26     39.74 o 
   4   0   8      501.71      429.11     34.92 o 
   5   0   8      558.48      575.56     42.49 o 
   6   0   8        3.11       -9.53     18.89 o 
   7   0   8       93.22       95.64     29.16 o 
  -8   1   8        5.00       -6.08     18.97 o 
  -7   1   8       16.42       17.01     18.04 o 
  -6   1   8      286.10      302.60     26.13 o 
  -5   1   8     1195.54     1163.63     54.95 o 
  -4   1   8      394.90      383.11     24.45 o 
  -3   1   8     2590.61     2271.17     45.73 o 
  -2   1   8      340.66      393.15     13.33 o 
  -1   1   8      591.46      610.41     21.32 o 
   0   1   8     3309.16     3496.16    285.25 o 
   1   1   8       14.64       20.63      7.83 o 
   2   1   8     1078.99     1027.30    121.05 o 
   3   1   8      106.38      100.00     13.79 o 
   4   1   8        3.02        6.68     11.88 o 
   5   1   8      123.02      104.77     20.27 o 
   6   1   8      478.38      467.30     30.23 o 
   7   1   8      122.10      127.34     22.59 o 
  -8   2   8       29.24       27.27     21.18 o 
  -7   2   8      213.30      211.00     25.59 o 
  -6   2   8       97.97       72.98     18.26 o 
  -5   2   8        3.80        3.00     10.71 o 
  -4   2   8      985.96     1018.91     49.57 o 
  -3   2   8        7.55       20.22      8.72 o 
  -2   2   8      330.05      321.21     16.01 o 
  -1   2   8       92.68       94.68      8.39 o 
   0   2   8      713.25      697.43     33.54 o 
   1   2   8      292.00      298.94     34.80 o 
   2   2   8        1.45        3.07      7.91 o 
   3   2   8      668.37      669.95     62.83 o 
   4   2   8       69.22       62.14     11.97 o 
   5   2   8      312.39      293.28     22.94 o 
   6   2   8       93.52       81.30     17.90 o 
   7   2   8       22.99       10.50     17.39 o 
  -7   3   8      124.04      141.66     24.05 o 
  -6   3   8       47.29       34.67     14.39 o 
  -5   3   8       20.57       18.04     12.19 o 
  -4   3   8       42.52       39.44      9.64 o 
  -3   3   8        9.15       17.00      8.26 o 
  -2   3   8      399.58      383.18     17.29 o 
  -1   3   8        4.06       13.64      6.31 o 
   0   3   8       41.02       53.69      9.19 o 
   1   3   8        1.92        0.01      7.41 o 
   2   3   8      272.46      264.14     34.38 o 
   3   3   8     1037.71     1052.26    109.49 o 
   4   3   8      271.02      299.06     26.53 o 
   5   3   8       32.08       24.70     12.13 o 
   6   3   8       15.12       22.49     13.70 o 
   7   3   8       22.65       25.87     15.54 o 
  -7   4   8      117.02      107.33     23.09 o 
  -6   4   8       40.09       43.40     14.83 o 
  -5   4   8       15.01       15.92     12.40 o 
  -4   4   8       27.19       25.00      9.69 o 
  -3   4   8      826.56      870.88     76.50 o 
  -2   4   8      195.56      179.09     11.59 o 
  -1   4   8      935.87      987.92     83.67 o 
   0   4   8      600.22      547.72     48.39 o 
   1   4   8       53.75       49.43      9.35 o 
   2   4   8        9.66        5.00      8.62 o 
   3   4   8       56.27       42.84     10.49 o 
   4   4   8        6.83       11.50     10.75 o 
   5   4   8        6.45       20.75     12.54 o 
   6   4   8       12.54       14.71     17.96 o 
   7   4   8        1.40        7.86     20.16 o 
  -7   5   8        3.93      -16.30     18.28 o 
  -6   5   8       81.12       94.67     16.72 o 
  -5   5   8       49.06       53.35     11.97 o 
  -4   5   8      703.79      723.62     45.58 o 
  -3   5   8       74.71       78.76     10.65 o 
  -2   5   8      217.61      194.36     17.33 o 
  -1   5   8       60.46       76.12      9.38 o 
   0   5   8     1008.49     1109.35    114.63 o 
   1   5   8     1599.34     1637.23    148.39 o 
   2   5   8     3630.92     3712.48    327.38 o 
   3   5   8       45.17       55.53     11.18 o 
   4   5   8      149.25      156.08     20.39 o 
   5   5   8        2.17       -2.65     16.90 o 
   6   5   8       39.15       36.29     18.56 o 
   7   5   8       58.32       67.77     22.74 o 
  -7   6   8      321.52      319.38     34.39 o 
  -6   6   8      243.59      247.35     21.55 o 
  -5   6   8        0.41        3.74     11.16 o 
  -4   6   8       94.32       97.26     12.19 o 
  -3   6   8      540.77      570.32     39.31 o 
  -2   6   8      739.40      726.20     73.01 o 
  -1   6   8     1281.39     1389.85    105.52 o 
   0   6   8      167.28      165.94     14.73 o 
   1   6   8      253.09      256.20     67.31 o 
   2   6   8        1.73       11.25     13.02 o 
   3   6   8      161.83      197.87     21.63 o 
   4   6   8      365.41      420.14     66.52 o 
   5   6   8      129.82      152.36     24.80 o 
   6   6   8      244.19      274.56     28.09 o 
   7   6   8       11.58        5.28     20.53 o 
  -7   7   8        0.78       -4.80     16.54 o 
  -6   7   8      118.68      114.98     16.22 o 
  -5   7   8      391.66      401.19     21.47 o 
  -4   7   8      251.08      248.05     16.66 o 
  -3   7   8      198.27      194.32     14.99 o 
  -2   7   8        7.16        3.69      9.02 o 
  -1   7   8      229.86      227.66     27.43 o 
   0   7   8     2330.44     2408.32    246.68 o 
   1   7   8       25.10       26.91     14.21 o 
   2   7   8      439.65      414.41     35.39 o 
   3   7   8       76.88       91.11     17.63 o 
   4   7   8       54.89       82.44     19.01 o 
   5   7   8      103.69      126.40     22.24 o 
   6   7   8      241.72      282.09     50.14 o 
  -6   8   8       11.13        4.58     13.98 o 
  -5   8   8      194.74      197.93     17.15 o 
  -4   8   8       51.78       51.51     14.86 o 
  -3   8   8       63.86       63.37     14.91 o 
  -2   8   8      618.34      548.02     28.69 o 
  -1   8   8     1104.16     1036.31    104.89 o 
   0   8   8      159.59      167.60     16.08 o 
   1   8   8      258.26      289.44     28.34 o 
   2   8   8     1236.75     1219.01    208.32 o 
   3   8   8      193.11      179.77     35.18 o 
   4   8   8      385.08      369.39     40.01 o 
   5   8   8        1.75       -6.53     18.38 o 
   6   8   8       14.06        9.87     20.70 o 
  -6   9   8        0.06        6.85     17.62 o 
  -5   9   8       13.98        7.96     15.61 o 
  -4   9   8       21.82       13.78     14.65 o 
  -3   9   8        4.26       -3.73     12.80 o 
  -2   9   8      656.97      629.84     43.11 o 
  -1   9   8       20.65       44.10     13.82 o 
   0   9   8      135.21      163.43     17.63 o 
   1   9   8      194.37      176.38     27.64 o 
   2   9   8      130.04      148.61     21.92 o 
   3   9   8      108.93      152.41     22.35 o 
   4   9   8       29.09       16.31     18.93 o 
   5   9   8       39.88       44.46     23.15 o 
   6   9   8       10.09        4.96     21.43 o 
  -5  10   8      104.11      107.66     19.58 o 
  -4  10   8       20.43       20.75     16.06 o 
  -3  10   8        0.30        5.57     13.27 o 
  -2  10   8      152.27      157.97     17.58 o 
  -1  10   8       78.06       92.75     15.71 o 
   0  10   8       92.28      111.79     16.14 o 
   1  10   8      144.82      185.45     18.26 o 
   2  10   8      194.37      189.90     23.23 o 
   3  10   8        3.44       21.84     18.58 o 
   4  10   8        0.50        2.13     18.90 o 
   5  10   8       13.79       28.63     23.00 o 
  -5  11   8       35.57       42.09     23.95 o 
  -4  11   8      260.68      324.27     32.09 o 
  -3  11   8       14.56       16.51     21.94 o 
  -2  11   8      195.96      151.32     19.25 o 
  -1  11   8       15.67       20.24     14.63 o 
   0  11   8       88.81       97.46     17.22 o 
   1  11   8      228.57      250.65     21.50 o 
   2  11   8      430.69      500.42     84.36 o 
   3  11   8      110.42      148.42     24.56 o 
   4  11   8      255.92      289.42     31.09 o 
  -4  12   8       35.18       55.13     24.86 o 
  -3  12   8       10.02       -9.23     22.98 o 
  -2  12   8      121.65      120.89     25.72 o 
  -1  12   8      756.94      857.99     41.50 o 
   0  12   8      140.92      190.77     20.25 o 
   1  12   8      104.87      141.47     19.48 o 
   2  12   8       74.51       60.36     21.38 o 
   3  12   8      182.04      171.62     26.35 o 
   4  12   8       54.54       53.77     23.70 o 
  -3  13   8        6.03       10.57     24.18 o 
  -2  13   8        9.99       36.84     23.27 o 
  -1  13   8      169.85      113.85     26.26 o 
   0  13   8      236.76      233.06     29.65 o 
   1  13   8      430.62      480.13     37.27 o 
   2  13   8      116.38      167.76     43.91 o 
   3  13   8       29.23       63.95     37.94 o 
  -1  14   8       12.46       12.04     23.92 o 
   0  14   8       17.10       13.04     24.91 o 
   1  14   8        0.58      -10.12     23.76 o 
  -7   1   9        7.49       21.55     20.51 o 
  -6   1   9       18.32        7.33     16.36 o 
  -5   1   9       45.29       38.06     15.64 o 
  -4   1   9       51.28       53.61     15.19 o 
  -3   1   9     1265.79     1239.44     51.44 o 
  -2   1   9      170.44      155.55     12.86 o 
  -1   1   9       15.57        4.39      6.69 o 
   0   1   9      688.28      804.87     63.91 o 
   1   1   9       42.82       50.26      8.80 o 
   2   1   9      310.46      290.53     44.22 o 
   3   1   9       24.67       30.74     10.72 o 
   4   1   9       36.47       33.85     13.87 o 
   5   1   9        2.58        3.99     13.36 o 
   6   1   9      140.58      145.58     21.61 o 
   7   1   9        2.55        5.69     17.55 o 
  -7   2   9      147.91      157.64     24.91 o 
  -6   2   9        5.35        4.16     16.39 o 
  -5   2   9      651.75      504.60     41.99 o 
  -4   2   9     1790.78     1764.60     84.27 o 
  -3   2   9        5.02        1.41      9.02 o 
  -2   2   9      547.39      551.34     40.57 o 
  -1   2   9     1370.40     1421.10     58.91 o 
   0   2   9      300.70      328.77     26.73 o 
   1   2   9      640.74      591.89     57.66 o 
   2   2   9      186.24      188.78     19.80 o 
   3   2   9       92.33      106.77     14.81 o 
   4   2   9      307.23      314.45     19.70 o 
   5   2   9      146.72      150.46     16.89 o 
   6   2   9        5.92       -1.85     13.18 o 
   7   2   9       14.36       27.06     25.46 o 
  -7   3   9       22.06       23.49     20.54 o 
  -6   3   9        3.50        1.43     14.37 o 
  -5   3   9      306.21      354.51     39.40 o 
  -4   3   9      928.98      879.54     35.18 o 
  -3   3   9       89.74       62.15     11.54 o 
  -2   3   9      298.48      238.53     15.83 o 
  -1   3   9       17.37        8.34      9.25 o 
   0   3   9       70.80      104.28      9.52 o 
   1   3   9      563.54      618.43     43.80 o 
   2   3   9     2015.01     1943.40    179.44 o 
   3   3   9        5.10        3.12     10.01 o 
   4   3   9     1543.65     1510.83    126.66 o 
   5   3   9       72.11       86.93     15.11 o 
   6   3   9       62.13       52.98     16.10 o 
   7   3   9       81.39       87.98     18.95 o 
  -7   4   9       75.04       63.24     21.83 o 
  -6   4   9      151.81      171.91     20.01 o 
  -5   4   9       48.94       38.25     14.07 o 
  -4   4   9        0.12       -1.40      9.78 o 
  -3   4   9       87.22      108.45     11.94 o 
  -2   4   9     3977.74     3810.50    256.63 o 
  -1   4   9      600.22      556.48     38.84 o 
   0   4   9      656.23      591.60     46.97 o 
   1   4   9       66.30       70.41     11.38 o 
   2   4   9       35.37       29.84     10.40 o 
   3   4   9      227.29      224.58     24.17 o 
   4   4   9       48.21       37.39     12.18 o 
   5   4   9       58.53       67.40     14.54 o 
   6   4   9        1.18       -2.94     17.95 o 
   7   4   9        3.39        0.91     20.94 o 
  -7   5   9        0.19       22.74     20.20 o 
  -6   5   9        9.88       13.77     14.38 o 
  -5   5   9       90.74       94.84     16.96 o 
  -4   5   9        3.67        0.34     10.07 o 
  -3   5   9       77.09       70.25     11.55 o 
  -2   5   9       18.22       30.74      9.98 o 
  -1   5   9      160.75      174.40     20.97 o 
   0   5   9      478.38      474.01     44.28 o 
   1   5   9       29.40       30.25     10.24 o 
   2   5   9     1757.14     1665.90    140.07 o 
   3   5   9       10.80       15.18     15.00 o 
   4   5   9        0.73        2.96     14.90 o 
   5   5   9      236.63      248.54     42.52 o 
   6   5   9       17.07        7.68     20.29 o 
  -6   6   9       11.67       18.56     16.47 o 
  -5   6   9        6.75       15.32     12.32 o 
  -4   6   9       12.98        6.28     10.46 o 
  -3   6   9       60.18       54.18     11.60 o 
  -2   6   9        1.31       -0.15      8.95 o 
  -1   6   9      111.46      144.09     12.26 o 
   0   6   9      741.40      647.93     94.75 o 
   1   6   9       68.61       46.57     15.35 o 
   2   6   9        7.07        1.00     13.73 o 
   3   6   9        1.09        5.89     14.37 o 
   4   6   9        7.92       14.66     16.65 o 
   5   6   9       13.05       23.75     18.50 o 
   6   6   9        3.56        8.03     21.18 o 
  -6   7   9      101.93      104.15     19.28 o 
  -5   7   9       13.37       24.38     12.75 o 
  -4   7   9      422.92      448.35     46.76 o 
  -3   7   9       16.74        2.73     10.12 o 
  -2   7   9     1232.34     1202.82     77.74 o 
  -1   7   9      188.01      167.54     16.32 o 
   0   7   9     2541.37     2287.99    379.28 o 
   1   7   9       45.32       74.23     17.63 o 
   2   7   9      548.06      616.26    124.30 o 
   3   7   9      245.08      290.12     51.74 o 
   4   7   9      429.19      474.79     45.44 o 
   5   7   9       43.63       45.56     20.13 o 
   6   7   9        0.05       11.34     20.56 o 
  -6   8   9       40.28       50.73     17.95 o 
  -5   8   9      148.06      129.80     19.39 o 
  -4   8   9        1.92        6.27     13.80 o 
  -3   8   9        2.72       -6.06     12.78 o 
  -2   8   9      331.10      365.81     32.56 o 
  -1   8   9       29.46       42.03     13.98 o 
   0   8   9      254.62      307.26     20.97 o 
   1   8   9       90.57       95.06     18.57 o 
   2   8   9      296.87      335.42     37.54 o 
   3   8   9      179.60      188.32     43.01 o 
   4   8   9       96.70      124.01     34.15 o 
   5   8   9       96.09      122.70     24.94 o 
  -5   9   9       49.56       54.11     18.11 o 
  -4   9   9      601.45      549.19     32.67 o 
  -3   9   9      294.77      290.07     21.44 o 
  -2   9   9      932.89      857.37     74.91 o 
  -1   9   9       14.66       24.36     13.99 o 
   0   9   9      386.60      382.23     41.12 o 
   1   9   9      462.12      500.10     88.88 o 
   2   9   9      118.77      131.70     21.52 o 
   3   9   9      125.17      154.93     42.34 o 
   4   9   9       28.48       11.03     19.29 o 
   5   9   9       20.17       40.25     21.97 o 
  -5  10   9       29.39       30.42     17.70 o 
  -4  10   9       57.97       31.68     16.76 o 
  -3  10   9       16.06       18.96     15.15 o 
  -2  10   9       80.73       80.61     17.39 o 
  -1  10   9       63.50       65.90     15.77 o 
   0  10   9      119.84      129.53     18.34 o 
   1  10   9       10.45        9.85     16.93 o 
   2  10   9       22.59       18.30     17.92 o 
   3  10   9       49.67       53.39     21.52 o 
   4  10   9      502.74      568.24     88.66 o 
  -4  11   9      600.21      540.62     42.83 o 
  -3  11   9       14.54        7.35     15.37 o 
  -2  11   9        1.00        3.31     15.95 o 
  -1  11   9       46.61       26.37     16.71 o 
   0  11   9      104.81       88.59     17.93 o 
   1  11   9      289.01      281.53     22.89 o 
   2  11   9        1.55        0.55     18.46 o 
   3  11   9      130.89      134.62     26.29 o 
   4  11   9      118.15      115.36     27.30 o 
  -3  12   9       57.04       39.88     23.70 o 
  -2  12   9       39.49        7.68     23.68 o 
  -1  12   9        6.81       17.72     22.47 o 
   0  12   9        0.91       18.28     17.34 o 
   1  12   9      155.41      177.21     21.77 o 
   2  12   9       76.42       94.20     24.75 o 
   3  12   9       73.30       65.30     23.18 o 
  -2  13   9        0.84       -5.06     23.47 o 
  -1  13   9      157.59      182.11     29.07 o 
   0  13   9       20.31       21.98     23.74 o 
   1  13   9        1.03       -0.76     23.35 o 
  -7   0  10       12.01        8.78     27.59 o 
  -6   0  10     2138.10     1853.93     76.99 o 
  -5   0  10      556.62      465.86     42.53 o 
  -4   0  10       24.22       -2.64     18.66 o 
  -3   0  10        0.99       20.50     18.65 o 
  -2   0  10      481.40      500.31     36.70 o 
  -1   0  10      555.02      653.37     25.72 o 
   0   0  10      646.06      572.00     89.20 o 
   1   0  10      225.59      225.74     30.88 o 
   2   0  10        4.38       18.25     12.47 o 
   3   0  10        0.87       -0.79     12.63 o 
   4   0  10      214.54      217.51     29.57 o 
   5   0  10      159.61      154.92     29.21 o 
   6   0  10      244.62      219.68     36.50 o 
  -7   1  10       25.31       30.52     21.24 o 
  -6   1  10        1.58       11.10     17.52 o 
  -5   1  10      218.74      238.65     24.42 o 
  -4   1  10       95.26      109.50     18.02 o 
  -3   1  10      291.64      262.40     22.58 o 
  -2   1  10       48.74       59.55     11.58 o 
  -1   1  10      220.84      177.34     11.87 o 
   0   1  10      319.09      382.19     25.70 o 
   1   1  10      226.70      272.05     16.55 o 
   2   1  10      477.66      537.26     56.55 o 
   3   1  10      418.74      433.67     44.28 o 
   4   1  10       82.07       81.70     14.82 o 
   5   1  10       48.89       31.27     15.68 o 
   6   1  10      121.43      112.42     21.14 o 
  -7   2  10       30.60       31.38     20.74 o 
  -6   2  10      108.81      112.66     22.62 o 
  -5   2  10       55.10       60.90     18.71 o 
  -4   2  10     1063.40      915.52     65.97 o 
  -3   2  10        4.98        6.89     12.68 o 
  -2   2  10       32.12       29.06     10.92 o 
  -1   2  10       96.92      122.32     13.36 o 
   0   2  10      156.86      141.17     14.63 o 
   1   2  10       25.53       21.49      8.67 o 
   2   2  10        6.98        8.15     10.15 o 
   3   2  10      262.39      262.37     18.72 o 
   4   2  10      129.21      129.86     15.55 o 
   5   2  10       31.40       17.66     13.24 o 
   6   2  10        3.30        4.41     15.01 o 
  -7   3  10        0.46       -7.04     19.25 o 
  -6   3  10        4.54       -0.12     17.00 o 
  -5   3  10       81.28       72.73     18.57 o 
  -4   3  10        4.88        4.12     14.62 o 
  -3   3  10      117.96      117.25     14.33 o 
  -2   3  10      100.00       83.21     12.84 o 
  -1   3  10      455.40      471.67     36.97 o 
   0   3  10      213.87      209.17     22.49 o 
   1   3  10       52.56       43.83     11.48 o 
   2   3  10       69.37       55.96     11.73 o 
   3   3  10      469.39      493.02     47.49 o 
   4   3  10      703.26      716.10     70.60 o 
   5   3  10       12.84        7.83     13.04 o 
   6   3  10        7.95        6.53     15.30 o 
  -6   4  10       18.07       16.17     15.89 o 
  -5   4  10       14.96       12.37     16.97 o 
  -4   4  10       38.44       30.79     16.17 o 
  -3   4  10      128.95       96.55     13.86 o 
  -2   4  10     1369.05     1449.37    108.73 o 
  -1   4  10       64.64       77.06     12.85 o 
   0   4  10      800.79      857.78     83.08 o 
   1   4  10      152.19      148.93     14.59 o 
   2   4  10      424.88      460.28     49.12 o 
   3   4  10       26.37       44.10     12.81 o 
   4   4  10        9.02       -0.08     11.94 o 
   5   4  10        6.52       14.29     18.89 o 
   6   4  10       54.67       55.18     22.66 o 
  -6   5  10       40.12       45.56     17.63 o 
  -5   5  10       19.63       40.28     14.94 o 
  -4   5  10      302.36      363.05     33.77 o 
  -3   5  10        6.65       11.51     12.06 o 
  -2   5  10      988.44      974.52     70.36 o 
  -1   5  10      340.86      393.65     33.84 o 
   0   5  10       24.78       17.75     11.22 o 
   1   5  10      959.07     1032.55     99.61 o 
   2   5  10      937.71      853.08    165.68 o 
   3   5  10      158.32      194.42     22.32 o 
   4   5  10       92.08      119.05     35.43 o 
   5   5  10        9.51        3.74     18.13 o 
   6   5  10        0.73       -9.84     20.29 o 
  -6   6  10      143.13      153.62     21.66 o 
  -5   6  10        7.72       -3.35     14.51 o 
  -4   6  10       83.46       65.91     13.72 o 
  -3   6  10       21.98       49.15     11.99 o 
  -2   6  10      396.31      481.77     35.39 o 
  -1   6  10       55.22       89.98     17.37 o 
   0   6  10     3077.71     3028.74    489.39 o 
   1   6  10       63.10       52.64     16.92 o 
   2   6  10      230.37      224.31     36.47 o 
   3   6  10      151.82      153.53     28.50 o 
   4   6  10       62.44       82.96     23.00 o 
   5   6  10      257.10      267.66     61.02 o 
   6   6  10       34.37       27.48     22.16 o 
  -6   7  10       11.71       14.49     17.22 o 
  -5   7  10       10.60        9.43     13.61 o 
  -4   7  10      442.97      412.01     34.68 o 
  -3   7  10      137.53      118.30     17.06 o 
  -2   7  10      170.06      147.69     18.95 o 
  -1   7  10      276.73      250.63     27.44 o 
   0   7  10      445.29      409.81     65.53 o 
   1   7  10      653.08      645.18     82.30 o 
   2   7  10      569.42      567.43     70.09 o 
   3   7  10       78.16       78.11     19.85 o 
   4   7  10        0.59       -9.62     17.97 o 
   5   7  10       10.94       10.53     19.70 o 
  -5   8  10      118.69       97.20     19.36 o 
  -4   8  10      165.77      161.71     19.62 o 
  -3   8  10       23.43       29.96     14.58 o 
  -2   8  10      216.20      229.45     19.85 o 
  -1   8  10      140.40      124.11     17.29 o 
   0   8  10       20.57       29.59     16.64 o 
   1   8  10       36.52       46.46     17.67 o 
   2   8  10       15.42       12.16     17.27 o 
   3   8  10       15.56       21.62     19.71 o 
   4   8  10       19.43       17.55     19.93 o 
   5   8  10       53.48       42.01     22.44 o 
  -5   9  10        0.47      -11.30     16.29 o 
  -4   9  10        4.09       -1.47     15.36 o 
  -3   9  10       22.21       23.25     15.55 o 
  -2   9  10      248.88      211.79     21.19 o 
  -1   9  10        9.96       19.55     14.32 o 
   0   9  10      218.17      196.81     27.24 o 
   1   9  10       47.30       24.41     17.72 o 
   2   9  10       70.07       44.63     19.39 o 
   3   9  10       52.38       42.44     21.18 o 
   4   9  10       12.16       51.46     22.33 o 
  -4  10  10        1.26        2.80     16.28 o 
  -3  10  10        4.84        5.32     16.05 o 
  -2  10  10       87.00      110.63     18.49 o 
  -1  10  10       10.36       16.72     16.27 o 
   0  10  10      212.09      263.80     23.35 o 
   1  10  10      137.73      175.52     32.65 o 
   2  10  10       96.97      141.91     57.96 o 
   3  10  10      164.19      182.69     28.29 o 
   4  10  10        7.74       30.29     22.10 o 
  -3  11  10       36.35       41.49     19.05 o 
  -2  11  10      190.68      182.10     22.40 o 
  -1  11  10       81.65       95.90     20.56 o 
   0  11  10       15.85       10.73     15.82 o 
   1  11  10       22.67       21.03     20.53 o 
   2  11  10       50.17       77.35     22.69 o 
   3  11  10      190.26      285.93     48.05 o 
  -2  12  10      224.23      210.33     38.96 o 
  -1  12  10      178.34      201.17     23.44 o 
   0  12  10      119.99      126.32     20.34 o 
   1  12  10       69.78       84.17     23.74 o 
   2  12  10       28.11       37.14     23.50 o 
  -6   1  11        6.66       -3.33     17.73 o 
  -5   1  11      219.78      262.09     26.03 o 
  -4   1  11      212.95      212.35     23.26 o 
  -3   1  11      111.14      102.58     18.28 o 
  -2   1  11       23.37       19.60     14.54 o 
  -1   1  11       44.64       40.42     11.51 o 
   0   1  11      114.93      125.57     12.06 o 
   1   1  11       25.38       10.95      9.37 o 
   2   1  11       48.25       75.84     11.64 o 
   3   1  11        4.42       16.15     12.08 o 
   4   1  11        5.47       -1.83     12.26 o 
   5   1  11      357.74      364.47     47.41 o 
   6   1  11       55.61       62.59     18.26 o 
  -6   2  11        7.10       10.16     20.03 o 
  -5   2  11        2.04       -2.81     15.83 o 
  -4   2  11      317.75      254.09     24.40 o 
  -3   2  11       61.65       31.03     15.79 o 
  -2   2  11        1.29       14.04     11.23 o 
  -1   2  11      633.25      711.50     36.83 o 
   0   2  11       21.46       40.17      9.84 o 
   1   2  11      473.27      526.55     36.53 o 
   2   2  11        6.04        3.81     11.28 o 
   3   2  11       33.16       39.65     13.61 o 
   4   2  11       36.37       37.39     14.43 o 
   5   2  11       79.50       99.79     17.43 o 
   6   2  11        4.86        7.33     16.20 o 
  -6   3  11       17.98       26.69     21.27 o 
  -5   3  11      143.26      161.11     22.92 o 
  -4   3  11      227.32      282.72     30.33 o 
  -3   3  11      638.87      617.46     68.42 o 
  -2   3  11      937.27      818.14     43.05 o 
  -1   3  11        3.96       -3.11     10.44 o 
   0   3  11       12.04        6.81     11.33 o 
   1   3  11       82.96      145.50     16.78 o 
   2   3  11      184.56      221.77     19.96 o 
   3   3  11      715.14      728.59     74.48 o 
   4   3  11       26.12       20.22     13.98 o 
   5   3  11        7.49        6.47     14.48 o 
   6   3  11        0.13       -5.62     20.14 o 
  -6   4  11      255.81      291.22     41.61 o 
  -5   4  11        3.10        7.89     17.42 o 
  -4   4  11      221.99      157.40     30.88 o 
  -3   4  11     1390.31     1357.17    107.64 o 
  -2   4  11      259.61      210.03     22.04 o 
  -1   4  11      111.37      149.98     17.92 o 
   0   4  11      144.14      170.52     20.27 o 
   1   4  11      179.54      177.92     16.48 o 
   2   4  11       35.25       25.08     12.80 o 
   3   4  11       34.80       45.24     14.26 o 
   4   4  11       17.18       38.91     19.19 o 
   5   4  11       53.38       61.92     22.27 o 
  -6   5  11        8.57        1.03     19.56 o 
  -5   5  11       28.15       33.58     18.67 o 
  -4   5  11       44.39       33.49     18.07 o 
  -3   5  11      288.04      269.26     33.10 o 
  -2   5  11       25.41       14.22     12.71 o 
  -1   5  11      271.86      237.91     18.12 o 
   0   5  11       46.54       38.05     13.19 o 
   1   5  11      694.17      749.41     73.23 o 
   2   5  11       37.20       22.04     17.21 o 
   3   5  11       39.46       30.02     17.64 o 
   4   5  11       10.74       13.69     17.83 o 
   5   5  11       15.96        8.36     20.61 o 
  -5   6  11      109.40      102.39     20.59 o 
  -4   6  11       12.72        8.63     14.27 o 
  -3   6  11        0.47       -4.20     12.72 o 
  -2   6  11       71.13       58.14     17.95 o 
  -1   6  11      831.17      668.98     69.26 o 
   0   6  11       89.40      126.18     29.60 o 
   1   6  11       13.48       31.86     19.16 o 
   2   6  11      183.61      196.71     65.06 o 
   3   6  11        3.70       -2.68     16.99 o 
   4   6  11      224.80      225.29     36.07 o 
   5   6  11        3.34      -14.44     19.40 o 
  -5   7  11       10.57        4.65     19.47 o 
  -4   7  11       12.98       32.67     16.20 o 
  -3   7  11        2.67      -11.58     14.51 o 
  -2   7  11      367.89      353.86     45.64 o 
  -1   7  11        3.22        5.74     16.33 o 
   0   7  11       25.35       17.49     16.86 o 
   1   7  11      348.29      374.09     42.32 o 
   2   7  11       41.25       69.68     20.82 o 
   3   7  11       82.39      143.53     23.69 o 
   4   7  11       23.99       38.24     20.90 o 
   5   7  11       21.09       40.68     22.42 o 
  -4   8  11       86.69       71.92     18.48 o 
  -3   8  11       47.67       19.95     15.82 o 
  -2   8  11        0.27        7.46     14.65 o 
  -1   8  11       32.78       48.18     20.49 o 
   0   8  11      359.37      453.03     84.03 o 
   1   8  11      118.12       98.12     22.17 o 
   2   8  11      450.40      527.27    100.00 o 
   3   8  11       15.26       -3.79     19.14 o 
   4   8  11       27.44        8.04     20.33 o 
  -4   9  11       85.89       86.06     20.72 o 
  -3   9  11      162.49      180.12     21.54 o 
  -2   9  11       12.95       17.04     16.66 o 
  -1   9  11       26.91       21.00     19.46 o 
   0   9  11        0.01       -6.17     18.16 o 
   1   9  11      232.55      271.29     39.01 o 
   2   9  11        3.09        7.98     20.60 o 
   3   9  11      577.46      656.99     88.84 o 
   4   9  11       37.12       34.02     23.60 o 
  -3  10  11       51.27       35.52     18.15 o 
  -2  10  11      321.18      327.42     26.30 o 
  -1  10  11        8.22      -10.23     16.79 o 
   0  10  11      246.17      285.99     49.33 o 
   1  10  11       71.80       38.26     21.86 o 
   2  10  11       32.46       13.97     20.48 o 
   3  10  11      205.84      226.63     29.54 o 
  -2  11  11        4.54      -13.06     16.88 o 
  -1  11  11       21.70       23.45     19.51 o 
   0  11  11        7.45       -3.37     20.08 o 
   1  11  11      206.63      229.58     30.49 o 
   2  11  11        7.76        2.70     21.80 o 
  -6   0  12      173.22      186.53     40.24 o 
  -5   0  12       25.73       44.01     29.70 o 
  -4   0  12       33.31       56.21     28.26 o 
  -3   0  12        5.17       13.79     21.69 o 
  -2   0  12        2.30       24.20     21.87 o 
  -1   0  12      375.98      425.96     39.89 o 
   0   0  12        3.69        7.98     13.53 o 
   1   0  12     1346.46     1360.10    188.02 o 
   2   0  12       18.78       14.64     15.38 o 
   3   0  12      323.38      300.28     44.16 o 
   4   0  12      359.69      358.18     31.11 o 
   5   0  12      100.90      105.86     23.48 o 
  -6   1  12        0.15       -3.10     20.19 o 
  -5   1  12      120.36       95.58     21.13 o 
  -4   1  12        7.62       33.81     18.48 o 
  -3   1  12      173.48      180.45     22.47 o 
  -2   1  12       60.91       75.78     17.85 o 
  -1   1  12      132.52      101.18     19.16 o 
   0   1  12        0.76       -0.89     11.39 o 
   1   1  12       88.47      123.86     13.16 o 
   2   1  12       53.53       74.51     12.98 o 
   3   1  12       64.70       76.57     16.73 o 
   4   1  12        5.70       10.50     12.68 o 
   5   1  12      105.98      119.98     19.01 o 
  -6   2  12       37.48       17.98     21.48 o 
  -5   2  12       62.03       46.63     19.68 o 
  -4   2  12      113.26      100.11     23.37 o 
  -3   2  12      285.83      312.74     38.13 o 
  -2   2  12      109.25       73.51     18.33 o 
  -1   2  12      757.41      767.57     63.95 o 
   0   2  12       19.63       15.43     12.28 o 
   1   2  12      147.59      148.53     19.26 o 
   2   2  12       41.03       36.85     12.35 o 
   3   2  12      108.60       91.21     16.12 o 
   4   2  12        3.52        7.51     14.79 o 
   5   2  12        0.39      -11.14     14.49 o 
  -5   3  12        2.35      -11.17     17.27 o 
  -4   3  12       46.98       51.02     18.45 o 
  -3   3  12      195.63      225.45     36.81 o 
  -2   3  12        0.54        2.52     14.47 o 
  -1   3  12      212.82      205.74     17.92 o 
   0   3  12       34.04       34.58     13.32 o 
   1   3  12        0.70        3.55     10.50 o 
   2   3  12       17.43       13.55     13.40 o 
   3   3  12      175.24      146.04     17.93 o 
   4   3  12        5.56       10.48     14.73 o 
   5   3  12        3.51        5.63     22.03 o 
  -5   4  12       45.24       44.52     19.51 o 
  -4   4  12        3.12       -0.42     17.16 o 
  -3   4  12        2.38       -5.95     15.85 o 
  -2   4  12        0.88        3.46     12.44 o 
  -1   4  12       50.39       34.51     13.60 o 
   0   4  12      195.96      266.06     21.34 o 
   1   4  12       19.27       -1.19     12.11 o 
   2   4  12       67.98       99.40     16.71 o 
   3   4  12       10.14        5.86     17.67 o 
   4   4  12       33.23       44.09     21.84 o 
   5   4  12       17.59       19.55     20.78 o 
  -5   5  12        4.23       14.27     20.01 o 
  -4   5  12       37.96       89.71     20.66 o 
  -3   5  12      292.12      310.24     53.58 o 
  -2   5  12        2.26        2.62     13.04 o 
  -1   5  12       95.24      102.17     16.20 o 
   0   5  12      197.20      155.61     40.56 o 
   1   5  12       31.13       17.45     16.56 o 
   2   5  12       31.39       49.85     18.68 o 
   3   5  12      119.02      191.32     42.12 o 
   4   5  12        5.54       16.20     19.83 o 
   5   5  12       11.23       33.80     23.40 o 
  -5   6  12      104.24       90.32     22.53 o 
  -4   6  12      149.78      143.79     41.66 o 
  -3   6  12        0.32       -7.61     17.56 o 
  -2   6  12        4.72      -14.87     16.57 o 
  -1   6  12      639.71      808.53     56.70 o 
   0   6  12       55.78       86.42     20.63 o 
   1   6  12       11.86       14.20     17.47 o 
   2   6  12      232.06      243.65     35.35 o 
   3   6  12       17.68        9.52     19.14 o 
   4   6  12        8.84        6.82     19.95 o 
  -4   7  12        2.41       -1.45     24.24 o 
  -3   7  12       73.58       87.95     22.21 o 
  -2   7  12       61.70       51.84     20.83 o 
  -1   7  12      462.51      403.07     48.52 o 
   0   7  12      226.01      273.86     53.05 o 
   1   7  12       12.60       16.68     17.94 o 
   2   7  12       31.64       64.32     20.94 o 
   3   7  12       41.25       51.32     24.53 o 
   4   7  12       26.28       37.77     23.95 o 
  -4   8  12       13.81       16.12     18.20 o 
  -3   8  12        1.44       -5.59     19.42 o 
  -2   8  12       23.47       24.23     19.91 o 
  -1   8  12        1.12        8.99     18.78 o 
   0   8  12       33.20       23.06     19.96 o 
   1   8  12      365.80      321.36     30.86 o 
   2   8  12       81.50      126.91     31.61 o 
   3   8  12       15.89       22.87     22.26 o 
  -3   9  12       25.30        7.50     17.30 o 
  -2   9  12        2.10        4.50     19.47 o 
  -1   9  12        2.66        4.51     20.90 o 
   0   9  12       99.89       79.79     23.30 o 
   1   9  12        8.15        8.13     20.47 o 
   2   9  12      176.63      169.29     36.24 o 
  -2  10  12      132.69      143.68     28.20 o 
  -1  10  12        0.30       -0.43     21.12 o 
   0  10  12        1.48       27.60     22.25 o 
   1  10  12       82.85      128.53     26.97 o 
  -5   1  13       55.20       48.81     22.86 o 
  -4   1  13       71.66       86.82     21.44 o 
  -3   1  13        2.85       15.84     17.25 o 
  -2   1  13        8.46       12.49     15.98 o 
  -1   1  13       80.53       83.53     20.47 o 
   0   1  13        0.18       -9.62     12.32 o 
   1   1  13      145.39      143.93     14.86 o 
   2   1  13      107.45      124.15     14.92 o 
   3   1  13       25.56       34.45     13.51 o 
   4   1  13      148.95      175.17     18.86 o 
  -5   2  13      109.69      109.05     23.79 o 
  -4   2  13       66.42       69.91     20.14 o 
  -3   2  13       18.76        7.73     17.97 o 
  -2   2  13       26.74       40.81     18.63 o 
  -1   2  13        0.28        9.00     16.85 o 
   0   2  13       31.68       16.33     13.80 o 
   1   2  13      216.92      264.53     33.94 o 
   2   2  13       16.87        4.61     11.74 o 
   3   2  13       17.84       20.24     13.58 o 
   4   2  13        5.46       -6.43     13.71 o 
  -5   3  13        0.55        2.37     20.02 o 
  -4   3  13      147.25      181.79     25.34 o 
  -3   3  13        5.71        6.07     17.57 o 
  -2   3  13      367.49      412.12     37.82 o 
  -1   3  13      123.98      112.01     17.43 o 
   0   3  13       11.64       11.76     13.27 o 
   1   3  13        8.58       20.02     13.83 o 
   2   3  13      152.87      202.19     22.15 o 
   3   3  13        0.78        0.83     14.92 o 
   4   3  13      181.23      202.37     37.69 o 
  -4   4  13        7.11       -1.08     19.05 o 
  -3   4  13      153.47      113.94     29.66 o 
  -2   4  13      108.23       82.25     19.41 o 
  -1   4  13      228.09      283.12     24.98 o 
   0   4  13        2.87       12.35     13.89 o 
   1   4  13       64.47       74.00     27.67 o 
   2   4  13       17.37       15.92     19.17 o 
   3   4  13        5.73        4.89     18.99 o 
   4   4  13        0.17        8.87     20.39 o 
  -4   5  13       13.43       24.27     26.87 o 
  -3   5  13       29.89       22.41     18.52 o 
  -2   5  13      103.81      102.42     19.35 o 
  -1   5  13       47.19       57.48     19.77 o 
   0   5  13        0.91       -3.36     17.93 o 
   1   5  13       22.65       23.18     18.40 o 
   2   5  13       10.22        1.64     18.37 o 
   3   5  13       51.08       62.68     33.52 o 
   4   5  13        2.02       29.93     22.15 o 
  -4   6  13        2.71       -0.58     27.62 o 
  -3   6  13       13.17      -16.42     26.09 o 
  -2   6  13       55.13       64.31     22.24 o 
  -1   6  13       51.10       49.96     22.11 o 
   0   6  13       34.52       23.19     18.88 o 
   1   6  13        8.94       15.33     19.31 o 
   2   6  13        0.06       -3.44     19.56 o 
   3   6  13        3.97      -17.25     19.03 o 
  -3   7  13        8.93        7.88     29.27 o 
  -2   7  13       34.13       75.11     24.21 o 
  -1   7  13      112.41      165.53     26.07 o 
   0   7  13        3.70        5.21     18.12 o 
   1   7  13       59.35       51.91     21.58 o 
   2   7  13       14.67       37.61     21.80 o 
   3   7  13        2.45      -11.55     21.22 o 
  -2   8  13        0.11      -10.52     19.48 o 
  -1   8  13       10.29       18.57     21.55 o 
   0   8  13       72.55       47.29     22.80 o 
   1   8  13      224.28      255.62     30.87 o 
   2   8  13       49.80       49.17     24.35 o 
   0   9  13        9.70        3.21     21.33 o 
  -4   0  14       41.48      102.24     32.84 o 
  -3   0  14       34.91       33.07     29.35 o 
  -2   0  14       61.15       73.12     28.29 o 
  -1   0  14       51.55       17.89     24.09 o 
   0   0  14      850.71      832.32     54.35 o 
   1   0  14        4.89        4.58     17.84 o 
   2   0  14       18.30        7.89     18.21 o 
   3   0  14       63.06       78.03     23.79 o 
  -4   1  14        4.24        4.63     19.34 o 
  -3   1  14        0.51       20.16     17.31 o 
  -2   1  14      130.79      146.21     23.42 o 
  -1   1  14        1.73       -6.40     17.22 o 
   0   1  14      214.77      165.49     24.25 o 
   1   1  14        4.14       22.17     14.40 o 
   2   1  14       65.78       41.85     14.02 o 
   3   1  14       14.46       32.87     15.32 o 
  -4   2  14        0.32       -5.16     18.03 o 
  -3   2  14       10.39        2.42     18.80 o 
  -2   2  14       38.72       45.26     18.52 o 
  -1   2  14        2.12       11.56     18.28 o 
   0   2  14        0.74       -4.93     14.94 o 
   1   2  14        6.10       11.03     14.28 o 
   2   2  14      110.92      107.09     15.97 o 
   3   2  14        9.45       10.21     13.98 o 
  -3   3  14        0.03       13.21     19.42 o 
  -2   3  14       47.68       32.83     19.58 o 
  -1   3  14       21.31       38.83     19.68 o 
   0   3  14       31.70       33.39     15.83 o 
   1   3  14       57.83       69.90     17.10 o 
   2   3  14        0.06       -0.30     15.50 o 
   3   3  14       30.21       22.19     18.00 o 
  -3   4  14        5.10        1.71     18.67 o 
  -2   4  14       14.82        2.52     17.64 o 
  -1   4  14        5.69       -1.88     18.10 o 
   0   4  14       53.50       92.56     22.94 o 
   1   4  14        1.63        9.64     19.11 o 
   2   4  14        0.30      -19.29     18.79 o 
   3   4  14       90.15      115.22     20.38 o 
  -3   5  14        6.90       38.58     29.17 o 
  -2   5  14       28.66       40.99     28.34 o 
  -1   5  14        2.13        7.61     20.48 o 
   0   5  14      125.43      139.51     25.86 o 
   1   5  14       26.87       15.68     21.30 o 
   2   5  14       22.33        3.67     19.78 o 
  -2   6  14       11.51       31.50     28.88 o 
  -1   6  14        4.66       -5.10     19.95 o 
   0   6  14       22.48       24.84     22.12 o 
   1   6  14      190.83      276.15     31.93 o 
   2   6  14        2.31       -3.42     20.25 o 
  -1   7  14       54.54       61.37     22.84 o 
   0   7  14        7.21      -11.12     20.80 o 
  -2   1  15        3.69       10.82     19.95 o 
  -1   1  15       45.34       71.93     26.97 o 
   0   1  15        4.12       -5.44     20.34 o 
   1   1  15        1.15        9.19     19.00 o 
   2   1  15        2.12       12.13     16.25 o 
  -2   2  15      178.83      165.46     25.29 o 
  -1   2  15        0.44       10.94     19.23 o 
   0   2  15       35.92       26.39     20.27 o 
   1   2  15       22.50        1.85     15.45 o 
  -2   3  15        1.98        8.45     20.62 o 
  -1   3  15        1.01        1.03     20.00 o 
   0   3  15       11.95       20.87     19.58 o 
   1   3  15        5.54       -7.94     19.99 o 
  -1   4  15       19.22       14.37     27.75 o 
   0   4  15        6.48       16.75     21.34 o 
                                                 
